# Supplementary material for: Engineering the anthocyanin regulatory complex of strawberry (Fragaria vesca)
Source: Front Plant Sci. 2014 Nov 19;5:651. doi: 10.3389/fpls.2014.00651 (PMC4237049; doi:10.3389/fpls.2014.00651)
Supplement: Supplementary file 3 [file Table3.XLSX]

## Sheet: Supple Table 2 (M10>2WT)
Supplementary Table 3. The list of genes with the expression pattern (35S:MYB10 > 2*WT)
		RPKM	RPKM	RPKM
ID	Description	WT	35S:MYB10	MYB10 RNAi	Ratio (35S:MYB10 / WT)
gene15663	(+)-delta-cadinene synthase isozyme XC14 (D-cadinene synthase XC14) (probable)	2299.09	6680.33	4891.37	2.90563
gene34011	BAHD acyltransferase At5g47980 (probable)	2243.63	6579.07	6725.83	2.93234
gene20700	Probable mannitol dehydrogenase	1441.82	6508.28	8951.39	4.51393
gene33976	BAHD acyltransferase At5g47980 (probable)	1620.59	5394.58	4763.81	3.32878
gene09972	(+)-delta-cadinene synthase isozyme A (D-cadinene synthase A) (probable)	873.23	4731.8	5204.45	5.41874
gene31672	Glutathione S-transferase (similar to)	554.128	4225.5	9.97609	7.6255
gene28448	Glutaredoxin-C2 (AtGrxC2) (similar to)	1124.41	3319.02	5586.85	2.95179
gene21346	Chalcone--flavonone isomerase (Chalcone isomerase) (probable)	478.906	2946.1	30.4677	6.15173
gene26825	Chalcone synthase 2	280.605	2829.15	6.14989	10.0823
gene14611	Naringenin2-oxoglutarate 3-dioxygenase (F3H) (putative)	364.716	2742.49	24.0722	7.51951
gene09243	Probable mannitol dehydrogenase (putative)	322.341	2612.77	4105.55	8.1056
gene11229	Beta-galactosidase 16 (Lactase 16) Precursor (similar to)	1139.5	2534.37	1635.5	2.2241
gene10294	(RS)-norcoclaurine 6-O-methyltransferase (6-OMT) (probable)	703.851	2398.96	3823.35	3.40834
gene10594	hypothetical protein	1074.51	2339.62	1620.74	2.17739
gene18167	Protein IN2-1 homolog B (putative)	155.822	1796.39	3119.67	11.5285
gene15176	Bifunctional dihydroflavonol 4-reductase/flavanone 4-reductase (DFR) (similar to)	148.239	1791.76	4.22125	12.087
gene26826	Chalcone synthase 2	216.084	1752.61	4.5704	8.11078
gene10550	Glutathione S-transferase (similar to)	143.102	1739.13	343.365	12.153
gene04128	Anthranilate synthase component II (similar to)	318.257	1518.26	2268.33	4.77056
gene15184	Jasmonate O-methyltransferase (similar to)	112.38	1499.87	2505.16	13.3464
gene18789	Acetyl-coenzyme A carboxylase carboxyl transferase subunit alpha (Acetyl-CoA carboxylase carboxyltransferase subunit alpha) (probable)	531.997	1287.13	1140.9	2.41944
gene32347	Leucoanthocyanidin dioxygenase (LDOX) (putative)	286.111	1221.89	23.3629	4.27069
gene02148	Caffeoyl-CoA O-methyltransferase (CCoAOMT)	332.126	1166.84	1045.95	3.51325
gene19499	Protein STRUBBELIG-RECEPTOR FAMILY 8 Precursor (similar to)	540.569	1099.43	635.158	2.03383
gene31924	Gibberellin 20 oxidase 1 (AtGA20ox) (probable)	22.1571	1074.7	2972.32	48.5038
gene01839	Probable cinnamyl alcohol dehydrogenase 1 (AtCAD1) (putative)	83.9944	1027.64	1616.59	12.2347
gene24967	Probable mannitol dehydrogenase (putative)	439.115	1013.93	1120.18	2.30902
gene32081	MAP1 light chain LC1 (probable)	484.656	970.56	1410.45	2.00258
gene18732	Probable glutathione S-transferase (putative)	13.5653	949.585	1476.08	70.0009
gene25260	Isoflavone reductase homolog (putative)	246.985	913.683	509.989	3.69935
gene24225	Anthocyanidin 3-O-glucosyltransferase 6 (similar to)	35.9836	865.086	2007.27	24.0411
gene07085	Major allergen Pru ar 1 (putative)	92.1571	857.41	2841.5	9.30379
gene21610	Alpha-2C adrenergic receptor (probable)	105.852	855.051	1105.33	8.0778
gene01468	Probable galactinol--sucrose galactosyltransferase 1 (putative)	357.911	854.178	1664.75	2.38657
gene20698	Probable mannitol dehydrogenase (putative)	86.9752	817.867	1085.18	9.40345
gene16378	Inositol-3-phosphate synthase (MI-1-P synthase)	387.782	805.95	557.043	2.07836
gene23367	Chalcone--flavonone isomerase 1 (Chalcone isomerase 1)	172.856	764.853	10.8085	4.42481
gene10225	Dihydrofolate reductase (probable)	67.4719	740.512	2.82686	10.9751
gene24224	Anthocyanidin 3-O-glucosyltransferase 6 (similar to)	37.4399	701.145	1651.88	18.7272
gene09753	Phenylalanine ammonia-lyase 1 (putative)	56.8065	653.208	2.65747	11.4988
gene02063	(+)-delta-cadinene synthase isozyme XC14 (D-cadinene synthase XC14) (probable)	224.187	651.106	478.083	2.9043
gene12591	Anthocyanidin 3-O-glucosyltransferase 2 (putative)	160.056	643.448	3.54256	4.02014
gene10383	Probable glutathione S-transferase (putative)	68.7373	642.26	2105.9	9.34369
gene16656	L-allo-threonine aldolase (L-allo-TA) (probable)	195.322	620.204	398.313	3.1753
gene28400	Formate dehydrogenase mitochondrial (FDH) Precursor (putative)	288.937	609.228	270.99	2.10852
gene23198	MLO-like protein 6 (AtMlo6) (similar to)	224.015	591.962	661.894	2.64251
gene16261	Phospho-2-dehydro-3-deoxyheptonate aldolase 2 chloroplastic Precursor (putative)	111.895	590.917	68.9667	5.28098
gene06602	Indole-3-acetate beta-glucosyltransferase 1 (probable)	19.5647	589.107	720.118	30.1108
gene07251	NAC domain-containing protein 29 (ANAC029) (similar to)	198.391	589.027	644.662	2.96902
gene10551	Glutathione S-transferase (putative)	44.261	588.319	110.031	13.292
gene25258	Isoflavone reductase homolog (similar to)	115.805	568.963	549.754	4.91312
gene13004	3-hydroxy-3-methylglutaryl-coenzyme A reductase 1 (HMG-CoA reductase 1) (putative)	259.9	567.705	460.567	2.18432
gene07312	Transaldolase (probable)	273.321	553.828	1298.55	2.02629
gene05329	3-hydroxyisobutyryl-CoA hydrolase mitochondrial (HIB-CoA hydrolase) Precursor (probable)	37.6369	533.835	529.121	14.1838
gene13775	Ferritin-3 chloroplastic Precursor (similar to)	143.119	533.52	636.206	3.72781
gene34199	Cytochrome P450 71A4 (probable)	167.237	533.172	684.623	3.18813
gene03720	Universal stress protein A-like protein (probable)	167.83	532.306	610.22	3.1717
gene18624	Pyruvate dehydrogenase E1 component subunit alpha (similar to)	221.282	509.875	985.399	2.30419
gene26483	hypothetical protein	214.363	486.18	437.781	2.26802
gene26275	D-3-phosphoglycerate dehydrogenase chloroplastic (3-PGDH) Precursor (similar to)	160.555	438.308	661.367	2.72996
gene34867	Auxin response factor 7 (probable)	161.602	434.41	466.738	2.68814
gene04127	Polycomb group RING finger protein 2 (probable)	183.758	433.542	586.572	2.35931
gene30849	hypothetical protein	155.619	386.222	588.98	2.48184
gene11663	Protein brittle-1 chloroplastic/amyloplastic Precursor (similar to)	175.89	379.051	309.708	2.15505
gene09971	(+)-delta-cadinene synthase isozyme A (D-cadinene synthase A) (probable)	66.7501	374.438	414.52	5.60956
gene22252	Auxin-induced protein PCNT115 (similar to)	39.965	372.092	1070.28	9.31043
gene22708	Cytochrome P450 71A26 (similar to)	135.122	367.937	428.977	2.723
gene31413	Transcription factor MYB113 (AtMYB113) (similar to)	79.9046	365.768	39.8785	4.57756
gene01896	Cytochrome P450 78A3 (putative)	109.431	363.026	211.436	3.31741
gene12417	Stress response protein NST1 (probable)	19.2233	353.234	1362.52	18.3753
gene09427	Probable glutathione S-transferase	2.94691	349.926	759.841	118.744
gene05814	Sugar transport protein 13 (similar to)	110.361	347.862	520.192	3.15203
gene09347	Glutamine synthetase cytosolic isozyme (putative)	85.3355	342.838	154.543	4.01753
gene28765	Phytoene synthase chloroplastic Precursor (putative)	156.023	330.731	336.428	2.11976
gene13125	ABC transporter C family member 10 (ABC transporter ABCC.10) (similar to)	150.956	324.065	325.231	2.14675
gene32209	WD repeat-containing protein 85 homolog (probable)	91.6022	310.968	239.347	3.39476
gene17831	Isoflavone 2'-hydroxylase (similar to)	5.55464	310.169	820.42	55.8397
gene24414	Omega-6 fatty acid desaturase endoplasmic reticulum isozyme 2 (similar to)	118.851	303.786	326.677	2.55602
gene27005	DNA-damage-inducible protein F (probable)	99.8236	280.016	88.1196	2.80511
gene26419	Glucose-6-phosphate 1-dehydrogenase cytoplasmic isoform 2 (G6PD6) (similar to)	135.875	278.682	241.548	2.05101
gene17483	Probably inactive leucine-rich repeat receptor-like protein kinase At5g48380 Precursor (probable)	80.7309	278.143	352.607	3.44531
gene13718	Probable xyloglucan endotransglucosylase/hydrolase protein 30 (At-XTH30) Precursor (similar to)	70.9758	274.606	513.869	3.86902
gene13214	Protein TRANSPARENT TESTA 12 (probable)	34.3489	273.149	55.2629	7.95219
gene12074	Nuclear fragile X mental retardation-interacting protein 1 (probable)	110.998	270.022	323.946	2.43268
gene30622	Pyruvate dehydrogenase E1 component subunit beta (similar to)	122.422	251.202	387.019	2.05192
gene26030	Expansin-A1 (AtEXPA1) Precursor (putative)	20.2159	245.697	60.7969	12.1536
gene06193	21 kDa protein Precursor (probable)	93.4572	244.97	161.116	2.6212
gene12565	S-norcoclaurine synthase Precursor (probable)	0.419789	244.723	162.439	582.967
gene22210	REF/SRPP-like protein At3g05500 (probable)	93.9521	240.744	291.232	2.56241
gene25497	High affinity cationic amino acid transporter 1 (CAT-1) (probable)	104.055	233.845	178.883	2.24732
gene06565	Short-chain type dehydrogenase/reductase (similar to)	36.3425	229.507	533.084	6.31512
gene34010	Vinorine synthase (probable)	78.7265	226.815	209.844	2.88105
gene09977	(+)-delta-cadinene synthase isozyme A (D-cadinene synthase A) (probable)	41.9297	221.813	239.469	5.29011
gene28093	Trans-cinnamate 4-monooxygenase (CA4H) (putative)	91.5958	217.518	5.44165	2.37476
gene21507	Putative oxidoreductase yetM Precursor (probable)	26.8982	207.47	314.017	7.71315
gene04460	Vacuolar amino acid transporter 1 (probable)	98.7994	204.425	253.093	2.06909
gene22077	Biotin carboxylase (probable)	27.9785	204.41	11.1302	7.30595
gene28201	hypothetical protein	78.5762	201.306	205.053	2.56193
gene13124	ABC transporter C family member 10 (ABC transporter ABCC.10) (similar to)	87.1429	200.062	196.053	2.29579
gene00395	hypothetical protein	33.0628	198.225	302.801	5.9954
gene16551	Auxin-induced protein PCNT115 (similar to)	19.4798	198.149	343.071	10.1721
gene01135	Ubiquitin and WLM domain-containing protein C1442.07c (probable)	21.8789	192.08	192.078	8.7792
gene22616	Enoyl-[acyl-carrier-protein] reductase [NADH] chloroplastic Precursor (putative)	88.0514	189.451	228.637	2.1516
gene22182	Glucose-repressible alcohol dehydrogenase transcriptional effector (probable)	63.6933	187.904	140.771	2.95014
gene03716	hypothetical protein	70.1719	186.809	235.728	2.66216
gene22746	hypothetical protein	31.3622	185.681	318.048	5.92054
gene22542	Glucan endo-13-beta-glucosidase ((1->3)-beta-glucanase) Precursor (putative)	28.2546	184.216	302.23	6.51985
gene22147	NAD(P)H-dependent 6'-deoxychalcone synthase (putative)	57.6879	182.536	228.42	3.1642
gene17766	Prohibitin-2 (putative)	85.465	179.695	295.06	2.10255
gene32435	Short-chain dehydrogenase/reductase 2 (AtSDR2) (probable)	17.144	179.492	454.738	10.4697
gene17482	Probably inactive leucine-rich repeat receptor-like protein kinase At5g48380 Precursor (similar to)	63.128	175.068	250.84	2.77323
gene34980	Auxin-induced protein PCNT115 (similar to)	15.1188	172.942	166.696	11.4389
gene27360	Miraculin (MIR) Precursor (probable)	8.04016	171.768	1507.93	21.3637
gene18776	Heme-binding-like protein At3g10130 chloroplastic Precursor (probable)	79.3016	171.733	863.734	2.16557
gene28719	UPF0082 protein A1E_02520 (probable)	35.8439	171.184	224.485	4.77582
gene19636	5'-adenylylsulfate reductase 1 chloroplastic (APS sulfotransferase 1) Precursor (putative)	56.3517	171.047	260.122	3.03535
gene23261	Phenylalanine ammonia-lyase 1	56.9983	169.591	117.218	2.97537
gene18366	Aldose reductase (AR) (similar to)	57.5872	166.155	106.751	2.88528
gene14266	NADPH:quinone oxidoreductase (similar to)	58.1848	165.583	729.478	2.84582
gene22398	Biotin synthase (similar to)	79.777	164.239	151.28	2.05872
gene29482	Bifunctional dihydroflavonol 4-reductase/flavanone 4-reductase (DFR) (probable)	17.8973	164.193	241.728	9.17418
gene08569	Probable cinnamyl alcohol dehydrogenase 6 (OsCAD6) (putative)	34.5268	161.474	285.646	4.67675
gene30576	Uncharacterized protein At2g34460 chloroplastic Precursor (similar to)	62.4033	159.197	261.741	2.55111
gene03933	Coiled-coil domain-containing protein 115 (probable)	62.0952	158.17	132.34	2.54721
gene02203	Bifunctional dihydroflavonol 4-reductase/flavanone 4-reductase (DFR) (probable)	46.7494	156.125	10.8043	3.33962
gene19469	hypothetical protein	71.8517	155.952	160.114	2.17047
gene21405	Probable pectinesterase 48 (PE 48) Precursor (similar to)	64.0073	154.031	419.08	2.40647
gene26175	Enolase A (similar to)	61.9138	148.005	134.449	2.3905
gene00970	hypothetical protein	54.0181	146.871	104.441	2.71892
gene03543	N-(5-amino-5-carboxypentanoyl)-L-cysteinyl-D-valine synthase (ACV synthetase) (probable)	57.91	143.6	120.099	2.47971
gene30189	Cell division protease ftsH homolog 10 mitochondrial (AtFtsH10) Precursor (probable)	64.458	141.934	187.808	2.20195
gene17705	E3 ubiquitin-protein ligase RNF5 (probable)	30.9293	141.296	274.878	4.56836
gene10141	Probable NADP-dependent oxidoreductase P2 (similar to)	42.6892	140.895	360.876	3.30048
gene24970	Probable mannitol dehydrogenase (putative)	0.382636	138.491	306.389	361.939
gene00414	60S ribosomal protein L27-1 (probable)	0.729678	135.599	193.776	185.834
gene01020	ABC transporter C family member 2 (ABC transporter ABCC.2) (putative)	54.0497	134.357	163.509	2.48581
gene20980	Leucoanthocyanidin dioxygenase (LDOX) (probable)	25.985	133.705	262.91	5.14547
gene27116	Secologanin synthase (SLS) (putative)	33.9146	133.56	143.612	3.93812
gene29512	Solute carrier family 2 facilitated glucose transporter member 5 (GLUT-5) (similar to)	5.85123	132.546	149.124	22.6526
gene33421	Biotin synthase (probable)	21.797	129.857	184.44	5.95754
gene15930	60S ribosomal protein L24 (similar to)	6.8569	128.954	127.521	18.8064
gene21519	Calreticulin-3 Precursor (similar to)	43.4788	128.082	60.0299	2.94586
gene12590	Exportin-1 (Exp1) (probable)	50.6309	127.623	180.077	2.52066
gene10617	Indole-3-acetic acid-induced protein ARG2 (probable)	55.5518	126.38	815.08	2.275
gene14949	Probable mitochondrial chaperone bcs1	10.7519	126.069	322.214	11.7253
gene16474	Cysteine synthase (CSase) (putative)	6.37408	123.147	281.267	19.32
gene28720	Probable WRKY transcription factor 71	13.2034	122.7	211.593	9.29305
gene15225	hypothetical protein	18.2942	119.704	254.239	6.54325
gene09158	CCHC-type zinc finger protein CG3800 (probable)	2.15903	118.59	193.54	54.9273
gene15174	Bifunctional dihydroflavonol 4-reductase/flavanone 4-reductase (DFR) (putative)	56.2426	116.191	0.416354	2.06589
gene21037	Ferritin-3 chloroplastic Precursor (similar to)	53.4219	114.383	109.695	2.14113
gene31923	Protein SRG1 (AtSRG1) (probable)	15.744	112.8	502.227	7.16465
gene26479	Anthocyanin 5-O-glucosyltransferase (probable)	23.9763	111.135	138.506	4.63523
gene26501	Elicitor-responsive protein 1 (probable)	44.5006	108.028	63.5552	2.42757
gene04348	Cyclic nucleotide-gated ion channel 2 (AtCNGC2) (similar to)	50.5077	106.936	270.143	2.11721
gene13601	hypothetical protein	42.2524	103.588	120.17	2.45164
gene20181	Anthocyanidin 3-O-glucosyltransferase 6 (similar to)	4.72486	102.838	167.788	21.7652
gene25544	Root phototropism protein 3 (probable)	35.9076	99.8471	86.2928	2.78066
gene05089	Squidulin (probable)	17.6134	97.7079	149.006	5.54738
gene22138	Annexin D1 (similar to)	2.12979	96.3236	139.086	45.2267
gene30707	External NADH-ubiquinone oxidoreductase 1 mitochondrial Precursor (probable)	42.803	95.7677	227.679	2.23741
gene10143	Probable NADP-dependent oxidoreductase P2 (putative)	29.8738	95.6498	361.179	3.20179
gene15073	Protein TRANSPARENT TESTA 12 (probable)	5.71504	95.0162	19.1772	16.6256
gene18788	OTU domain-containing protein 4 (probable)	34.8446	92.0254	46.6426	2.64103
gene23880	Myrcene synthase chloroplastic Precursor (probable)	8.79618	89.4616	103.103	10.1705
gene32454	Xyloglucan galactosyltransferase KATAMARI1 (probable)	44.0761	89.3489	86.2536	2.02715
gene07511	Puromycin-sensitive aminopeptidase (PSA) (probable)	38.8984	89.0777	31.7734	2.29001
gene25368	Uncharacterized UDP-glucosyltransferase At1g05670 (similar to)	33.269	87.6594	195.807	2.63487
gene15223	Abhydrolase domain-containing protein 4 (probable)	21.0383	87.3647	151.458	4.15265
gene34983	Auxin-induced protein PCNT115 (similar to)	10.0857	86.8858	96.4773	8.61478
gene07695	Cytochrome P450 89A2 (similar to)	20.3043	86.3119	176.796	4.25092
gene26184	Putative phospholipid-transporting ATPase 9 (AtALA9)	19.2785	86.0141	139.67	4.46167
gene32251	Axial regulator YABBY 1 (putative)	33.9706	84.6509	91.9233	2.49189
gene28508	Gibberellin receptor GID1 (probable)	8.00371	84.526	104.002	10.5609
gene25945	Protein PPLZ12 (similar to)	34.8186	82.2074	101.863	2.36102
gene29484	LRR receptor-like serine/threonine-protein kinase FLS2 Precursor (probable)	14.7465	82.0282	128.805	5.56255
gene25228	Replication origin-binding protein (OBP) (probable)	16.488	80.4867	239.006	4.88154
gene34475	Activity-regulated cytoskeleton-associated protein (Arg3.1) (probable)	28.1466	80.0455	92.1676	2.84387
gene10352	Endo-13(4)-beta-glucanase 1 (Endo-14-beta-glucanase 1) Precursor (probable)	23.5808	79.9089	77.4136	3.38873
gene25478	Probable ADP-ribosylation factor GTPase-activating protein AGD11 (ARF GAP AGD11)	22.8324	79.3234	83.0876	3.47416
gene30586	Probable cytochrome P450 524A1	38.4213	78.6361	110.664	2.04668
gene27846	Intracellular protein transport protein USO1 (Int-1) (probable)	35.2621	78.6142	129.421	2.22942
gene23522	Serine acetyltransferase 3 mitochondrial (AtSAT-3) Precursor (similar to)	6.89911	78.1104	171.839	11.3218
gene10560	Desiccation-related protein PCC13-62 Precursor (similar to)	19.9598	78.097	392.104	3.91272
gene03330	Os01g0858200 (probable)	22.5279	77.261	12.1946	3.42957
gene12195	Alternative oxidase 2 mitochondrial Precursor (similar to)	20.2982	74.6358	258.313	3.67696
gene15784	Aspartate aminotransferase mitochondrial Precursor (putative)	37.1167	74.5088	124.362	2.00742
gene12920	Beta-galactosidase 15 (Lactase 15) Precursor (putative)	0.414981	73.2454	64.08	176.503
gene18473	Probable inosine-5'-monophosphate dehydrogenase (IMP dehydrogenase) (putative)	36.4745	73.0917	118.885	2.00391
gene00377	Ethylene-responsive transcription factor WRI1 (similar to)	33.2154	71.6472	110.915	2.15705
gene03850	Homeobox protein bagpipe (probable)	15.2718	71.5782	23.2424	4.68696
gene02127	UPF0496 protein At4g34320 (probable)	10.9857	71.2038	89.2185	6.4815
gene00122	ABC transporter C family member 12 (ABC transporter ABCC.12) (putative)	14.71	69.9914	55.6681	4.75807
gene21228	Beta-fructofuranosidase soluble isoenzyme I Precursor (similar to)	16.6616	69.3186	32.4735	4.16037
gene30262	Solute carrier family 35 member F2 (probable)	25.2157	68.5063	4.21945	2.71681
gene05907	Uncharacterized GPI-anchored protein At3g06035 Precursor (similar to)	29.1604	68.1716	22.5201	2.33782
gene08357	Pleiotropic drug resistance protein 1 (similar to)	17.9445	67.9454	103.722	3.78643
gene23724	3-hydroxybenzoate 6-hydroxylase (probable)	0.151964	66.5645	75.2834	438.027
gene07087	Major allergen Pru ar 1 (similar to)	2.24016	65.9013	351.201	29.4182
gene10438	Galactomannan galactosyltransferase 1 (putative)	25.0611	65.0234	190.95	2.5946
gene32153	Auxin-induced protein 5NG4 (probable)	27.3803	64.8435	4.6121	2.36825
gene14950	Probable mitochondrial chaperone bcs1	10.7585	63.4551	55.0064	5.89814
gene28009	Cystinosin homolog (similar to)	22.4758	62.2349	42.9278	2.76897
gene02569	Mitochondrial outer membrane protein porin of 34 kDa (VDAC) (putative)	9.99771	62.0838	205.391	6.20981
gene10136	hypothetical protein	29.0786	62.0519	70.2849	2.13393
gene12940	Sucrose synthase (N-100) (putative)	27.4897	62.0257	21.6509	2.25632
gene33464	Zinc finger CCHC domain-containing protein 8 (probable)	9.26935	61.713	71.1211	6.65775
gene32186	Poly [ADP-ribose] polymerase 14 (PARP-14) (probable)	23.9374	61.5552	131.353	2.57151
gene12438	Stomatin-like protein 2 (SLP-2) (probable)	26.9503	60.8594	107.223	2.25821
gene20696	Probable mannitol dehydrogenase (similar to)	8.97841	60.4401	84.487	6.73172
gene19087	Glutathione-regulated potassium-efflux system protein kefC (probable)	29.0012	59.7606	32.718	2.06062
gene34982	Auxin-induced protein PCNT115 (similar to)	4.6536	59.4429	49.0516	12.7735
gene06047	DNA (cytosine-5)-methyltransferase DRM2 (similar to)	21.5466	57.4793	26.1991	2.66767
gene10616	Proline-rich 33 kDa extensin-related protein Precursor (probable)	25.4358	56.6681	363.201	2.22788
gene34384	Chitinase-like protein PB1E7.04c Precursor (probable)	6.41515	56.5539	41.6136	8.81568
gene08229	Cytochrome P450 94A1 (putative)	0.263463	56.3046	71.9441	213.71
gene31759	L-lactate dehydrogenase A (LDH-A) (putative)	18.1837	55.5903	150.719	3.05715
gene06053	Uncharacterized protein C216.04c (similar to)	22.9937	55.5024	145.335	2.41381
gene04136	Signal transduction histidine-protein kinase barA (probable)	10.8077	55.2889	16.156	5.11568
gene34653	Pancreatic lipase-related protein 2 (PL-RP2) Precursor (probable)	8.60093	54.1137	40.7671	6.29162
gene07086	Major allergen Pru av 1 (putative)	18.5437	53.6079	115.747	2.8909
gene30814	Uncharacterized methyltransferase At2g41040 chloroplastic Precursor (similar to)	4.42171	52.5707	13.6212	11.8892
gene16762	UDP-sugar-dependent glycosyltransferase 52 (probable)	10.6332	52.3917	12.6493	4.92718
gene12454	Two-component response regulator-like APRR5 (probable)	16.7494	52.3675	101.981	3.12652
gene31533	Heat shock protein STI1 (probable)	14.6114	52.2536	27.8635	3.57622
gene27625	Protein transport protein sec31 (probable)	20.8219	51.816	119.876	2.48853
gene28764	Aspartyl/glutamyl-tRNA(Asn/Gln) amidotransferase subunit B (Asp/Glu-ADT subunit B) (probable)	14.9072	51.4255	18.5987	3.44972
gene07264	hypothetical protein	18.2356	50.4934	81.9634	2.76895
gene17096	Vacuolar protein sorting-associated protein 27 (probable)	24.762	50.407	58.1517	2.03566
gene06991	NAD(P)H-dependent 6'-deoxychalcone synthase (similar to)	8.0102	50.1883	57.9243	6.26555
gene12192	Kinesin light chain 4 (KLC 4) (probable)	24.3715	49.5997	60.5114	2.03515
gene07696	Photosystem I assembly protein ycf3 (similar to)	22.2255	49.1613	85.748	2.21193
gene04936	hypothetical protein	15.9238	47.3476	64.2437	2.97338
gene11417	Probable LRR receptor-like serine/threonine-protein kinase At2g23950 Precursor	20.5304	47.284	47.9007	2.30312
gene25085	12-oxophytodienoate reductase 1 (OPDA-reductase 1) (putative)	9.15955	46.7583	86.5649	5.10487
gene12072	Serine/threonine-protein kinase-like protein At1g28390 (similar to)	13.1667	46.4005	75.3381	3.52409
gene11513	hypothetical protein	7.50793	46.2164	47.138	6.15567
gene16187	Laccase-15 Precursor (similar to)	20.118	45.8475	252.649	2.27893
gene29471	Polyamine oxidase 1 (AtPAO1) (similar to)	9.50802	45.1809	135.369	4.75188
gene31108	Probable galactinol--sucrose galactosyltransferase 6 (putative)	15.0825	44.8511	410.517	2.97373
gene08088	Mitochondrial import inner membrane translocase subunit TIM44 Precursor (probable)	14.6211	44.3444	62.1309	3.0329
gene05123	Major allergen Pru av 1 (putative)	16.8309	44.1968	84.0555	2.62593
gene31031	Rhamnogalacturonate lyase (Rhamnogalacturonase) Precursor (probable)	6.45479	43.5185	55.4224	6.74205
gene01679	Nucleolar complex protein 2 homolog (Protein NOC2 homolog) (probable)	19.4231	42.3088	60.1797	2.17827
gene01344	Regulator of nonsense transcripts 3A (probable)	18.6756	41.8512	23.2422	2.24096
gene27624	Actin cytoskeleton-regulatory complex protein pan1 (similar to)	18.4245	41.6019	101.752	2.25796
gene03503	hypothetical protein	14.4796	40.6739	10.3513	2.80905
gene29720	DNA polymerase III subunit gamma/tau (probable)	15.5473	40.6187	34.4894	2.61258
gene09103	RUN and FYVE domain-containing protein 4 (probable)	9.53164	39.8649	54.3069	4.18238
gene35078	hypothetical protein	5.64742	39.7858	32.0925	7.04496
gene20699	Metalloendoproteinase 1 Precursor (probable)	0.175038	39.2688	76.0547	224.345
gene12150	Putative caffeoyl-CoA O-methyltransferase At1g67980 (CCoAOMT)	17.9099	39.2588	4.21885	2.19202
gene21592	Scarecrow-like transcription factor PAT1 (AtGRAS-29) (putative)	16.0261	38.9045	35.5616	2.42757
gene07754	Acylamino-acid-releasing enzyme (AARE) (probable)	1.00396	38.4226	66.1583	38.2711
gene10766	Calcineurin B-like protein 9 (similar to)	7.81011	37.4785	50.4127	4.79871
gene19298	Probable anion transporter 2 chloroplastic Precursor (similar to)	18.2624	37.2924	56.6655	2.04203
gene07088	Major allergen Pru av 1 (putative)	7.15587	36.3975	106.993	5.08639
gene10726	Protein phosphatase 2C 29 (AtPP2C29) (putative)	17.9378	36.3449	40.6182	2.02616
gene04357	Anthocyanidin 53-O-glucosyltransferase (probable)	7.65655	36.2265	0.188688	4.73144
gene31094	Beta-14-mannosyl-glycoprotein 4-beta-N-acetylglucosaminyltransferase (N-acetylglucosaminyltransferase III) (probable)	15.2852	36.1733	110.543	2.36657
gene18317	CKL3 (Casein Kinase I-like 3); casein kinase I/ kinase (probable)	1.02173	36.1329	108.053	35.3646
gene21533	Phosphoglycolate phosphatase (PGPase) (probable)	13.3897	36.0659	32.0723	2.69356
gene31679	Ubiquitin-like protein SMT3 (probable)	4.35582	35.5301	42.0325	8.15693
gene09927	Superoxide-generating NADPH oxidase heavy chain subunit B (probable)	3.03784	35.403	59.5881	11.654
gene15079	Glycosyltransferase 8 domain-containing protein 1 (probable)	15.4906	35.3775	101.365	2.28381
gene31151	(Dimethylallyl)adenosine tRNA methylthiotransferase miaB (probable)	9.69765	35.2324	27.4293	3.63308
gene09966	Cytochrome P450 71A1 (probable)	8.57053	35.0742	65.7366	4.09242
gene16882	Probable glutathione S-transferase	0.90841	34.9615	67.4203	38.4865
gene01348	Pentatricopeptide repeat-containing protein At5g14080 (putative)	2.68004	34.9409	81.492	13.0375
gene07367	Calcium-binding protein 4 (CaBP4) (probable)	13.3039	34.902	60.7693	2.62343
gene17851	45-DOPA dioxygenase extradiol-like protein (putative)	11.0485	34.8919	34.4135	3.15806
gene09008	Amino acid permease 1 (similar to)	12.4766	34.2469	21.5582	2.74489
gene19956	hypothetical protein	9.67517	33.9544	28.2801	3.50943
gene21219	Sugar phosphate exchanger 2 (probable)	15.9123	33.8657	41.274	2.12827
gene05107	hypothetical protein	8.72775	33.7889	7.93326	3.87143
gene12037	Protein TRANSPARENT TESTA 12 (probable)	14.186	33.5535	39.4165	2.36525
gene16699	Probable serine/threonine-protein kinase At1g18390 Precursor	15.9361	33.3206	27.3352	2.09089
gene24308	Cytokinin-O-glucosyltransferase 2 (AtZOG2) (probable)	1.49199	33.307	159.316	22.324
gene00126	Anthocyanin 3'-O-beta-glucosyltransferase (3'GT) (putative)	13.0108	33.1	51.8231	2.54405
gene30858	PCTP-like protein (PCTP-L) (probable)	9.36961	32.7429	37.6641	3.49459
gene24553	Protein tolB Precursor (probable)	10.0942	32.6408	67.2315	3.23363
gene26599	Ribosome-recycling factor (RRF) (probable)	15.0827	32.6163	92.4897	2.1625
gene22071	Sulfate transporter 1.3 (putative)	5.73353	32.2547	83.0372	5.62563
gene10563	Desiccation-related protein PCC13-62 Precursor (similar to)	11.2639	31.8248	186.492	2.82539
gene21538	4-trimethylaminobutyraldehyde dehydrogenase (TMABADH) (probable)	12.3004	31.7209	15.0117	2.57885
gene24948	Fas-binding factor 1 (FBF-1) (probable)	8.50824	31.5875	47.5067	3.71257
gene22484	Cytokinin-O-glucosyltransferase 1 (AtZOG1) (probable)	3.9326	31.474	45.2851	8.00336
gene14108	ENTH domain-containing protein C794.11c (probable)	7.26404	31.3069	41.6887	4.30985
gene26412	Lysine histidine transporter 1 (similar to)	15.097	31.2185	139.465	2.06786
gene14751	ATPase family AAA domain-containing protein 3-A (probable)	13.8927	31.1397	44.6959	2.24144
gene32210	Major surface-labeled trophozoite antigen 417 Precursor (probable)	8.8258	30.8843	12.7015	3.49931
gene30307	hypothetical protein	13.1451	30.5322	33.9897	2.32271
gene01627	Enhanced disease susceptibility 5 (Eds5) (similar to)	13.6884	30.4414	46.8559	2.22389
gene34406	Putative F-box/kelch-repeat protein At4g19330 (probable)	14.0659	30.1021	41.5903	2.14008
gene04421	Mastermind-like protein 3 (Mam-3) (probable)	5.26852	30.0602	86.2907	5.70563
gene29558	Scarecrow-like protein 15 (AtSCL15) (similar to)	7.67497	29.8555	59.1938	3.88998
gene05349	Pumilio homolog 2 (similar to)	14.6306	29.8215	51.8702	2.0383
gene23448	Sulfate/thiosulfate import ATP-binding protein cysA (probable)	9.40208	29.132	41.5194	3.09846
gene28763	Glutathione S-transferase ERD13 (similar to)	2.31082	29.0231	742.261	12.5597
gene31621	Transcription factor TGA1 (AtbZIP47) (putative)	8.18404	29.0154	52.1625	3.54536
gene17410	Phosphate import ATP-binding protein pstB (probable)	11.1889	28.8563	33.6725	2.57901
gene29139	Poly [ADP-ribose] polymerase 1 (PARP-1) (probable)	3.90843	28.6846	75.0946	7.33915
gene19750	ATP-dependent RNA helicase DDX24 (similar to)	6.51132	28.5774	17.91	4.38887
gene00637	Cyclin-dependent kinase inhibitor 2A isoform 4 (probable)	7.73563	28.3976	90.3005	3.67101
gene23723	Zeaxanthin epoxidase chloroplastic Precursor (probable)	0.421119	28.3042	12.9933	67.2119
gene06294	Putative ribonuclease H protein At1g65750 (probable)	11.3677	28.0289	11.8318	2.46566
gene26234	hypothetical protein	4.57437	28.0098	100.439	6.1232
gene29772	hypothetical protein	11.9255	27.9731	33.1552	2.34565
gene01833	Rae1-like protein At1g80670 (putative)	9.82422	27.7392	39.5478	2.82355
gene04390	E3 ubiquitin-protein ligase RNF181 (similar to)	8.34376	27.096	16.9202	3.24746
gene01857	Hyoscyamine 6-dioxygenase (probable)	6.24552	26.818	35.7162	4.29395
gene05267	Putative zinc finger protein At1g68190 (similar to)	9.1143	25.8635	53.4092	2.83769
gene15637	Probable UDP-N-acetylglucosamine--peptide N-acetylglucosaminyltransferase SPINDLY (similar to)	10.7945	25.708	25.0044	2.38159
gene13877	B3 domain-containing protein Os07g0679700 (probable)	9.97149	25.4105	23.2865	2.54831
gene16869	Kinesin-like protein KIF15 (probable)	8.23056	24.9834	11.8616	3.03544
gene28344	Zinc finger AN1 domain-containing stress-associated protein 12 (AtSAP12) (putative)	9.70255	24.9669	70.1655	2.57323
gene17832	tRNA ribose 2'-O-methyltransferase aTrm56 (probable)	3.48407	24.9183	75.8298	7.15207
gene12020	Lateral signaling target protein 2 homolog (probable)	6.18067	24.7543	22.7979	4.00512
gene24805	Constitutive photomorphogenesis protein 10 (similar to)	8.78117	24.6605	6.14418	2.80834
gene20686	Protein CUP-SHAPED COTYLEDON 2 (ANAC098) (similar to)	11.1461	24.495	40.2261	2.19763
gene01374	GEM-like protein 5 (similar to)	11.0601	24.4871	48.7913	2.21399
gene09346	Potassium transporter 10 (probable)	8.70808	24.4	70.5815	2.80199
gene08805	Cytospin-A (probable)	10.1383	24.3412	9.10129	2.40091
gene13783	Dehydration-responsive element-binding protein 2A (Protein DREB2A) (probable)	1.80633	23.8094	51.6728	13.1811
gene24313	Cytokinin-O-glucosyltransferase 2 (AtZOG2) (similar to)	1.52076	23.5336	112.738	15.475
gene22797	Intraflagellar transport protein 88 homolog (TPR repeat protein 10) (probable)	10.0763	23.0787	31.3344	2.29038
gene33691	Genscan protein 55 (similar to)	7.74301	23.0357	6.23007	2.97504
gene21172	Putative kinase-like protein TMKL1 Precursor (probable)	9.37387	22.9066	38.344	2.44366
gene02085	Probable serine incorporator	8.85345	22.719	47.0298	2.56611
gene16543	Slit homolog 2 protein C-product Precursor (probable)	6.48505	22.5417	71.43	3.47594
gene10295	ELMO domain-containing protein A (probable)	3.82746	22.3084	22.8349	5.82851
gene03678	Transcription factor bHLH119 (bHLH 119) (probable)	0.308112	22.2897	13.5781	72.343
gene28341	Protein CREG1 Precursor (probable)	10.879	22.0192	21.0492	2.024
gene13113	Solute carrier family 25 member 39 (probable)	10.5427	22.0151	36.4974	2.08819
gene34743	Cytochrome P450 71D11 (putative)	0.39269	21.9436	12.4272	55.8802
gene17531	Kinesin light chain (KLC) (probable)	7.68314	21.7518	68.032	2.8311
gene03428	Prohibitin-2 (similar to)	3.25886	21.5197	42.1625	6.60343
gene28421	Protein lunapark homolog (probable)	1.04392	21.448	47.8036	20.5457
gene02228	Oxysterol-binding protein 8 (probable)	8.994	21.4336	34.6695	2.3831
gene33017	Anthocyanidin 3-O-glucosyltransferase 6 (similar to)	1.73351	21.1904	30.0817	12.224
gene11236	Translation initiation factor IF-2 (probable)	6.61018	21.1629	16.4005	3.20156
gene30800	Tetratricopeptide repeat protein 1 (TPR repeat protein 1) (probable)	9.76762	21.0754	17.8437	2.15768
gene13856	Poly(A) RNA polymerase protein cid1 (probable)	9.66002	20.6147	18.0727	2.13403
gene15923	Organic cation transporter protein (probable)	7.33835	20.5212	52.3465	2.79643
gene22798	ABC transporter B family member 11 (ABC transporter ABCB.11) (putative)	10.0983	20.4868	12.9907	2.02874
gene31308	LL-diaminopimelate aminotransferase chloroplastic (LL-DAP-aminotransferase) Precursor (similar to)	7.13556	20.3713	51.137	2.8549
gene27591	Peroxidase 12 (Atperox P12) Precursor (similar to)	10.0345	20.105	78.6647	2.00359
gene03653	hypothetical protein	8.66569	19.789	16.8986	2.28361
gene26086	Interaptin (probable)	8.88925	19.7286	16.6129	2.21938
gene10268	Probable O-sialoglycoprotein endopeptidase (Glycoprotease)	8.90708	19.5972	53.0146	2.20019
gene03586	Alliin lyase (Alliinase) Precursor (probable)	0.758018	19.5435	44.7026	25.7824
gene06362	Nuclear control of ATPase protein 2 (probable)	8.18056	19.502	37.1518	2.38394
gene23095	ABC transporter C family member 8 (ABC transporter ABCC.8) Precursor (similar to)	3.74504	19.3659	14.0641	5.17109
gene23096	ABC transporter C family member 8 (ABC transporter ABCC.8) Precursor (similar to)	5.3098	19.284	14.8611	3.63178
gene14989	Dynamin-related protein 3A (similar to)	7.91296	19.1756	29.2982	2.42332
gene20156	Reticuline oxidase-like protein Precursor (probable)	6.57852	19.1454	235.579	2.91029
gene29961	Myb-related protein Zm1 (similar to)	2.08816	19.0896	15.5769	9.1418
gene25344	S-antigen protein Precursor (probable)	0.148034	19.0858	32.8501	128.928
gene25058	Histone H1.3 (probable)	9.17624	18.9579	26.5105	2.06598
gene32350	Histone deacetylase complex subunit SAP18 (similar to)	6.74288	18.9529	14.8049	2.8108
gene18597	Secologanin synthase (SLS) (similar to)	7.09201	18.8228	13.0826	2.65408
gene16974	Microtubule-associated protein Jupiter (probable)	7.14745	18.7157	29.7374	2.61851
gene35127	Trigger factor (TF) (probable)	0.422206	18.6718	84.2967	44.2243
gene07084	Major allergen Pru av 1 (putative)	1.64282	18.5992	92.0373	11.3215
gene11314	Translation initiation factor IF-2 (probable)	6.29957	18.5692	28.785	2.94769
gene30846	Ribosomal RNA small subunit methyltransferase F (probable)	4.76461	18.5258	12.0432	3.88821
gene01734	1-aminocyclopropane-1-carboxylate oxidase homolog 1 (similar to)	7.9744	18.4581	79.0866	2.31467
gene22914	Histone H1 macronuclear (similar to)	7.50664	18.3842	12.1042	2.44906
gene31164	Sucrose-phosphate synthase 2 (putative)	8.90445	18.2979	16.6033	2.05492
gene27840	Transcription factor bHLH69 (bHLH 69) (probable)	8.07909	18.2044	22.2097	2.25327
gene05008	Cytochrome P450 71A22 (probable)	3.9564	18.0774	20.7564	4.56916
gene30173	Dual specificity protein kinase lkh1 (probable)	6.70567	18.0075	67.5586	2.68542
gene32700	Involucrin (probable)	7.80426	17.7269	13.7994	2.27144
gene01796	Pyruvate kinase isozyme A chloroplastic Precursor (similar to)	7.47521	17.6871	8.24305	2.3661
gene08320	TMV resistance protein N (similar to)	5.91845	17.5055	22.9077	2.95779
gene24667	Myrcene synthase chloroplastic Precursor (probable)	3.51459	17.4938	36.2618	4.97748
gene08653	E3 ubiquitin-protein ligase HECTD1 (probable)	2.95191	17.4748	12.8316	5.91983
gene15538	Transmembrane protein 108 Precursor (probable)	5.25197	17.4692	1.04611	3.32623
gene28793	Protein TRANSPARENT TESTA 12 (putative)	3.55552	17.4362	1.39109	4.90397
gene24009	Cytochrome P450 81D1 (similar to)	4.84158	17.3979	24.2171	3.59344
gene16211	30S ribosomal protein S4e (probable)	3.72724	17.363	32.3613	4.65842
gene27348	Protein RUPTURED POLLEN GRAIN 1 (probable)	5.18974	17.3615	15.7451	3.34534
gene21218	23.6 kDa heat shock protein mitochondrial (AtHsp23.6) Precursor (probable)	4.28799	17.1335	23.6662	3.9957
gene23212	Titin (probable)	3.1392	17.1092	15.1058	5.45018
gene16836	Integrase p49 (probable)	0.167126	17.1063	19.4828	102.356
gene16196	U-box domain-containing protein 26 (probable)	6.80506	17.0864	20.0212	2.51083
gene06247	Adagio protein 3 (FBX2a) (putative)	5.76326	17.0507	56.8327	2.95852
gene18921	Mitochondrial substrate carrier family protein H (probable)	4.95421	17.0019	24.649	3.43182
gene10768	Coiled-coil domain-containing protein 64A (probable)	4.66128	16.9463	14.5857	3.63554
gene16431	UPF0467 protein At2g41420 (similar to)	3.32628	16.8615	5.21932	5.06918
gene24226	Anthocyanidin 3-O-glucosyltransferase 6 (similar to)	0.64211	16.562	110.812	25.793
gene19766	Probable long-chain-alcohol O-fatty-acyltransferase 5	3.74738	16.4649	7.82496	4.39372
gene12273	Homeobox-leucine zipper protein HOX1 (similar to)	1.31359	16.4362	35.4476	12.5124
gene30588	TMV resistance protein N (probable)	1.29973	16.3839	12.3754	12.6056
gene26345	Anthocyanin 3'-O-beta-glucosyltransferase (3'GT) (putative)	3.70682	16.3404	32.1895	4.40819
gene09807	WD repeat-containing protein 3 (probable)	6.35694	16.1426	24.2177	2.53937
gene25361	hypothetical protein	3.40729	16.0294	43.2551	4.70443
gene28767	hypothetical protein	3.60753	15.9096	6.20364	4.41012
gene10051	Protein ECM23 (probable)	7.06481	15.9005	33.374	2.25066
gene26551	DNA-directed RNA polymerase I subunit rpa1 (RNA polymerase I subunit A1) (probable)	7.7972	15.8701	13.9425	2.03535
gene30587	Protein STU1 (probable)	2.32131	15.6094	17.5583	6.72442
gene27576	Ethanolamine kinase (probable)	7.14828	15.5838	38.6414	2.18008
gene00374	Cytosolic carboxypeptidase-like protein 5 (probable)	0.600333	15.4819	57.1091	25.7888
gene10694	Exoribonuclease 2 (Ribonuclease II) (probable)	0.765344	15.4702	5.99347	20.2135
gene13600	Pentatricopeptide repeat-containing protein At3g09060 (similar to)	5.66669	15.3784	12.8013	2.71382
gene14606	Chaperone protein dnaJ 11 chloroplastic (AtJ11) Precursor (putative)	3.49138	15.1738	17.1595	4.34606
gene16174	mRNA cap guanine-N7 methyltransferase 1 (similar to)	1.68259	15.0826	86.4068	8.96389
gene14598	Oligopeptide transporter 7 (AtOPT7) (similar to)	4.01821	15.0778	28.103	3.75236
gene13852	mRNA cap guanine-N7 methyltransferase (probable)	0.553408	15.0355	23.5366	27.1688
gene07129	4-coumarate--CoA ligase-like 9 (At4CL4) (probable)	1.31568	15.0158	80.679	11.413
gene32088	Probable protein phosphatase 2C 8 (OsPP2C08)	7.08233	14.9964	27.8126	2.11744
gene26654	Elongator complex protein 1 (ELP1) (probable)	6.83802	14.8257	21.3507	2.16812
gene23694	Formin-F (probable)	4.88495	14.809	18.2473	3.03156
gene30199	Probable LRR receptor-like serine/threonine-protein kinase At3g47570 Precursor	2.55968	14.7747	33.9353	5.77209
gene19478	WRKY transcription factor 6 (AtWRKY6) (similar to)	5.4613	14.6688	26.0401	2.68595
gene34729	Protein FAM83H (probable)	4.64625	14.6106	44.9178	3.14459
gene04355	Anthocyanidin 53-O-glucosyltransferase (probable)	3.28748	14.5579	0.0658489	4.42829
gene32717	Calcium/calmodulin-dependent protein kinase type 1G (CaMKI gamma) (probable)	4.54203	14.4998	26.0343	3.19237
gene35132	Tyrosine-sulfated glycopeptide receptor 1 (probable)	2.80764	14.4088	10.9063	5.13199
gene23219	Micronuclear linker histone-gamma (probable)	1.77834	14.34	40.0319	8.0637
gene09262	Probable DNA-directed RNA polymerase I subunit RPA2 (RNA polymerase I subunit 2)	6.68991	14.1022	18.1421	2.10798
gene19398	ATP-dependent DNA helicase 2 subunit ku80 (probable)	5.97189	13.9503	9.10404	2.33599
gene35221	Cullin-9 (CUL-9) (probable)	3.22244	13.8472	21.3466	4.29713
gene12519	UPF0706 protein At5g01750 (probable)	2.15666	13.8409	39.393	6.41775
gene05633	Light-inducible protein CPRF2 (CPRF-2) (probable)	0.891025	13.8066	25.0113	15.4952
gene21359	Mediator of RNA polymerase II transcription subunit 16 (probable)	2.36055	13.7668	11.5393	5.832
gene13179	Tyrosine-specific transport protein 1 (probable)	5.46991	13.5454	28.3034	2.47635
gene07677	DEAD-box ATP-dependent RNA helicase 42 (similar to)	6.40336	13.5417	11.8179	2.11478
gene33138	Ankyrin repeat domain-containing protein 56 (probable)	2.2635	13.5281	20.3893	5.97662
gene07515	Midasin (probable)	6.29483	13.4293	14.8919	2.13338
gene20964	3-hydroxy-3-methylglutaryl-coenzyme A reductase (HMG-CoA reductase) (probable)	5.28427	13.2733	61.8525	2.51186
gene00477	Putative syntaxin-24 (AtSYP24) (probable)	3.58831	13.2572	17.9977	3.69457
gene34019	MATH and LRR domain-containing protein PFE0570w (probable)	4.84296	13.2355	9.7538	2.73293
gene26082	Mitochondrial substrate carrier family protein E (probable)	5.12813	13.2299	22.6811	2.57987
gene23477	Vacuolar amino acid transporter 1 (probable)	4.64971	13.1425	23.339	2.82651
gene24053	hypothetical protein	6.32006	12.9955	7.06779	2.05623
gene01503	E3 ubiquitin-protein ligase At1g63170 (probable)	5.47881	12.984	25.0693	2.36985
gene10716	Leucine-rich repeat-containing protein 1 (probable)	6.33844	12.9276	10.5944	2.03956
gene25226	hypothetical protein	1.86592	12.924	5.64975	6.92636
gene26738	DNA-directed RNA polymerase I subunit rpa1 (RNA polymerase I subunit A1) (probable)	5.6853	12.6093	13.4131	2.21788
gene06017	U3 small nucleolar RNA-associated protein 20 (U3 snoRNA-associated protein 20) (probable)	6.27708	12.5823	14.2703	2.00449
gene29715	Short transient receptor potential channel 3 (TrpC3) (probable)	3.90425	12.5448	15.062	3.21313
gene22700	F-box protein At4g12560 (probable)	5.91725	12.5378	16.7785	2.11885
gene30680	5'-AMP-activated protein kinase subunit gamma-3 (AMPK gamma-3 chain) (probable)	6.10203	12.4724	9.75603	2.04398
gene10767	Protein FRIGIDA (probable)	3.00365	12.3497	11.3391	4.11156
gene21092	26S proteasome non-ATPase regulatory subunit 12 (probable)	5.21738	12.325	26.4067	2.3623
gene07204	Squamosa promoter-binding-like protein 16 (probable)	1.21346	12.2515	15.1043	10.0963
gene31561	Probable exonuclease mut-7 homolog	1.26172	12.243	11.935	9.70341
gene24080	Patatin-04/09 Precursor (probable)	3.53175	12.0876	4.99027	3.42255
gene06429	Rho-type GTPase-activating protein 1 (probable)	3.85127	12.0693	27.0757	3.13385
gene21371	E3 ubiquitin-protein ligase SHPRH (probable)	5.8268	12.0206	16.225	2.06299
gene05202	Leukocyte elastase inhibitor (LEI) (probable)	0.397104	12.0012	17.4109	30.2218
gene12226	Bromodomain adjacent to zinc finger domain protein 2A (TTF-I-interacting protein 5) (probable)	2.94541	11.9898	11.8773	4.07067
gene30603	Histidinol-phosphate aminotransferase (probable)	4.76459	11.9871	19.0076	2.51588
gene03025	Rac-like GTP-binding protein RAC2 Precursor (similar to)	2.66463	11.9836	8.74925	4.49728
gene00004	Maturase K (probable)	1.85777	11.7924	18.3047	6.34762
gene32499	Protein MSB2 (probable)	0.674104	11.7478	18.1955	17.4273
gene03054	Probable receptor-like protein kinase At5g47070 (similar to)	4.09817	11.6196	27.9334	2.83532
gene14343	Annexin-like protein RJ4	5.59029	11.4603	15.0349	2.05003
gene21848	26S protease regulatory subunit S10B (CADp44) (putative)	0.0816476	11.4176	27.2056	139.84
gene00848	hypothetical protein	4.97107	11.2327	31.6375	2.25962
gene00094	Cytokinin-O-glucosyltransferase 3 (AtZOG3) (probable)	1.63873	11.0989	0.739036	6.77286
gene25284	NAC domain-containing protein 55 (ANAC055) (probable)	2.86515	11.049	10.5197	3.85635
gene07210	Probable WRKY transcription factor 75 (similar to)	4.35691	11.0402	28.3352	2.53396
gene06608	hypothetical protein	4.44353	10.9019	5.63855	2.45344
gene31402	Putative F-box protein At3g52320 (probable)	4.30025	10.8754	9.47932	2.52902
gene06516	Fiilensin (probable)	4.91096	10.8729	23.7184	2.21401
gene34488	Maturase K (probable)	2.17507	10.7658	17.0868	4.94962
gene01288	ABC transporter G family member 37 (ABC transporter ABCG.37) (similar to)	3.51609	10.7644	18.6126	3.06147
gene34612	Protein FAR1-RELATED SEQUENCE 5 (probable)	1.90893	10.7577	15.5923	5.63546
gene16104	Mucin-5AC (TBM) Precursor (probable)	0.249185	10.6633	193.035	42.7929
gene14626	Palmitoyl-monogalactosyldiacylglycerol delta-7 desaturase chloroplastic Precursor (similar to)	4.89275	10.6585	20.7855	2.17843
gene33873	Leucine-rich repeat-containing protein 69 (probable)	4.46655	10.6292	13.7725	2.37974
gene08592	Probable serine/threonine-protein kinase DDB_G0267514	4.18691	10.5656	6.49933	2.52348
gene05122	Major allergen Pru av 1 (putative)	3.20376	10.5476	23.074	3.29225
gene01008	Amino-acid acetyltransferase mitochondrial (NAGS) Precursor (probable)	3.60243	10.4962	7.03844	2.91363
gene17485	Testis-expressed sequence 11 protein (probable)	2.7617	10.4132	12.5074	3.77057
gene01342	Protein IQ-DOMAIN 31 (probable)	2.20715	10.3981	7.16129	4.71107
gene24073	Zinc finger CCCH domain-containing protein 62 (OsC3H62) (probable)	4.7356	10.251	10.8257	2.16467
gene19879	SAGA-associated factor 73 (probable)	2.37586	10.0381	16.3276	4.22503
