# Supplementary material for: Engineering the anthocyanin regulatory complex of strawberry (Fragaria vesca)
Source: Front Plant Sci. 2014 Nov 19;5:651. doi: 10.3389/fpls.2014.00651 (PMC4237049; doi:10.3389/fpls.2014.00651)
Supplement: Supplementary file 4 [file Table4.XLSX]

## Sheet: Supple Table 3 (WT>2M10)
Supplementary Table 4. The list of genes with the expression pattern (WT > 2*35S:MYB10)
ID	Description	RPKM	RPKM	RPKM
		WT	35S:MYB10	MYB10 RNAi	Ratio (WT / 35S:MYB10
gene00310	Metallothionein-like protein 1 (MT-1) (similar to)	8978.13	1793.55	532.842	5.00579
gene08095	Legumin A basic chain Precursor (probable)	7785.73	949.935	171.542	8.19607
gene08096	Legumin A basic chain Precursor (probable)	6780.55	957.914	364.067	7.07846
gene20387	hypothetical protein	6096.27	1157.47	391.949	5.26687
gene02539	Snakin-1 Precursor (putative)	5761.44	1126.23	79.4021	5.11567
gene21624	FK506-binding protein 5 (PPIase) (probable)	4607.75	923.477	267.203	4.98957
gene19774	hypothetical protein	2242.04	402.786	159.471	5.56632
gene27699	Protein notum homolog Precursor (probable)	1507.21	354.205	104.031	4.2552
gene08093	12S seed storage protein CRA1 beta chain Precursor (probable)	1442.19	355.784	261.524	4.05356
gene23933	hypothetical protein	1372.32	385.804	112.148	3.55705
gene20927	Probable aquaporin PIP-type 7a (putative)	1328.98	325.502	243.181	4.08286
gene09792	Aquaporin TIP1-1 (AtTIP1) (putative)	1232.69	459.165	379.927	2.68462
gene19301	Aquaporin PIP1-3 (AtPIP1) (putative)	1219.54	318.705	230.735	3.82654
gene13515	Sterol 24-C-methyltransferase (probable)	1213.17	444.652	124.779	2.72835
gene22354	Probable histone H2AXb (putative)	1016.71	443.213	211.262	2.29396
gene22087	Pollen allergen Phl p 11 (probable)	989.767	304.329	100.911	3.25229
gene26949	Probable lipoxygenase 8 chloroplastic Precursor (similar to)	969.909	243.888	103.523	3.97687
gene27200	Legumin B basic chain Precursor (probable)	918.864	125.405	64.0599	7.32718
gene15283	Putative syntaxin-24 (AtSYP24) (probable)	803.997	398.619	229.8	2.01696
gene00949	Bowman-Birk type proteinase inhibitor B-III (probable)	781.546	49.557	4.7843	15.7706
gene12517	Subtilisin-like protease Precursor (putative)	781.138	260.565	75.619	2.99786
gene21614	General transcriptional corepressor trfA (probable)	768.216	282.274	207.79	2.72153
gene17555	Probable pectate lyase 20 Precursor (similar to)	763.606	331.704	147.955	2.30207
gene07781	Tubulin beta-2/beta-3 chain (similar to)	746.967	362.874	141.813	2.05847
gene10004	Probable pectate lyase 18 Precursor (similar to)	711.635	323.56	94.7712	2.19939
gene08092	Legumin A basic chain Precursor (probable)	701.128	141.434	104.385	4.95729
gene22974	S-adenosylmethionine synthetase 2 (AdoMet synthetase 2)	691.219	266.375	136.887	2.59491
gene28290	NADH-ubiquinone oxidoreductase chain 2 (probable)	673.085	209.443	138.258	3.2137
gene10441	Adenine deaminase (Adenase) (probable)	663.831	182.131	80.017	3.6448
gene03851	Tubulin alpha chain	660.127	164.522	35.0711	4.01239
gene05854	Late embryogenesis abundant protein 1 (CapLEA-1) (probable)	655.19	160.658	144.63	4.07815
gene08322	60S ribosomal protein L23	628.188	296.863	318.663	2.11609
gene28479	Oleosin 18.2 kDa (putative)	606.475	146.964	75.5674	4.1267
gene13871	Non-specific lipid-transfer protein 3 (LTP 3) Precursor (putative)	598.954	103.455	0.943809	5.78951
gene01798	Tubulin alpha chain (similar to)	597.315	181.531	48.8677	3.29042
gene22465	Endochitinase 1 Precursor (probable)	523.904	146.712	99.7607	3.57097
gene22353	Probable gibberellin receptor GID1L3 (putative)	518.753	135.272	102.893	3.83489
gene23271	hypothetical protein	472.777	37.7853	4.99072	12.5122
gene11327	Programmed cell death protein 4 (probable)	463.24	197.147	80.4948	2.34972
gene28642	Antimicrobial peptide 2d Precursor (probable)	462.619	138.898	98.1391	3.33064
gene31637	UTP--glucose-1-phosphate uridylyltransferase (UGPase) (putative)	449.262	224.24	185.755	2.00349
gene06563	Serine hydroxymethyltransferase 1 (SHMT 1) (putative)	436.043	192.482	133.435	2.26537
gene11561	hypothetical protein	433.596	85.9834	49.0404	5.04278
gene04588	Uncharacterized protein UL49 (similar to)	428.784	194.051	70.0099	2.20964
gene04243	5-aminolevulinate synthase erythroid-specific mitochondrial (ALAS-E) Precursor (probable)	424.579	28.2979	2.0229	15.0039
gene30778	Protein SRG1 (AtSRG1) (probable)	408.919	180.47	88.969	2.26586
gene20619	hypothetical protein	403.073	59.579	27.7875	6.76535
gene21163	Oleosin 1 (similar to)	402.155	76.6143	45.5899	5.24909
gene19824	RNA-binding motif protein X-linked-like-3 (probable)	402.008	191.394	111.387	2.10041
gene11694	Allergen Act d 3 (similar to)	400.827	87.9558	28.6752	4.55715
gene08966	Probable aquaporin TIP3-2 (AtTIP3) (putative)	381.736	80.141	64.6977	4.7633
gene13191	Heat shock protein 83 (putative)	379.11	177.417	417.094	2.13684
gene15193	Ocs element-binding factor 1 (OCSBF-1) (probable)	375.187	144.589	139.957	2.59484
gene26104	Outer membrane protein icsA translocator Precursor (probable)	370.116	151.426	80.0437	2.44419
gene29776	Histone H3.2 (putative)	363.497	125.198	74.7935	2.90339
gene01986	Xyloglucan endotransglucosylase/hydrolase protein 9 (At-XTH9) Precursor (putative)	358.95	73.4696	9.9652	4.8857
gene14087	Mitochondrial import inner membrane translocase subunit Tim9 (putative)	353.734	171.621	178.741	2.06113
gene06894	Putative glycosyltransferase 2 (AtGT2)	347.513	126.967	84.8637	2.73703
gene22275	60S ribosomal protein L27a-3 (putative)	341.726	135.021	172.92	2.5309
gene04067	hypothetical protein	333.924	132.076	155.048	2.52828
gene05014	Probable protein Pop3 (putative)	331.559	139.233	129.044	2.38133
gene20885	18.1 kDa class I heat shock protein (AtHsp18.1) (putative)	328.016	72.6422	189.741	4.51551
gene12447	Caffeic acid 3-O-methyltransferase (CAOMT)	326.273	129.086	68.651	2.52755
gene24539	ADP-ribosylation factor 2	317.195	153.344	131.616	2.06852
gene23359	Histone H4 (similar to)	316.623	149.571	80.6371	2.11687
gene21622	Fasciclin-like arabinogalactan protein 7 Precursor (similar to)	311.796	120.068	19.9675	2.59684
gene25195	Glucose-1-phosphate adenylyltransferase large subunit 1 (similar to)	310.065	135.754	83.0639	2.28402
gene23065	Beta-galactosidase 1 (Lactase 1) Precursor (putative)	302.957	137.403	32.6083	2.20489
gene14934	Embryogenic cell protein 40 (ECP40) (similar to)	295.093	103.134	125.627	2.86125
gene10009	Vignain Precursor (putative)	294.871	46.7311	65.0534	6.30996
gene22568	Glucose and ribitol dehydrogenase (similar to)	293.537	144.624	103.934	2.02966
gene21260	21 kDa protein Precursor (similar to)	289.817	102.498	25.8216	2.82753
gene12378	Ubiquitin (similar to)	287.464	121.378	142.441	2.36835
gene14096	Metallothionein-like protein 1 (MT-1) (similar to)	283.51	107.644	62.7139	2.63378
gene04322	Alpha-14 glucan phosphorylase L isozyme chloroplastic/amyloplastic Precursor (similar to)	278.881	119.46	44.77	2.33452
gene17323	EC protein III (similar to)	276.809	36.9442	10.2775	7.49262
gene26908	Tubulin alpha chain	276.71	129.282	85.2603	2.14037
gene20123	UPF0497 membrane protein 5 (similar to)	276.374	18.1148	0.292326	15.2568
gene04068	Killer cell immunoglobulin-like receptor 3DS1 (NKAT-10) Precursor (probable)	274.635	70.9031	32.5812	3.87339
gene25444	Major centromere autoantigen B (Centromere protein B) (probable)	271.189	127.651	65.0109	2.12446
gene13776	Mitoferrin (probable)	269.143	97.6241	39.1152	2.75693
gene14164	Histone H3.2 (putative)	267.489	80.4217	41.9421	3.32608
gene16235	Homeobox-leucine zipper protein ATHB-6 (probable)	264.643	128.447	69.6955	2.06033
gene06286	Hydroxysteroid 11-beta-dehydrogenase 1-like protein (11-beta-HSD3) Precursor (probable)	263.242	126.861	85.6891	2.07505
gene16809	Regulator of ribonuclease-like protein 2 (putative)	261.692	107.144	57.009	2.44243
gene05747	Calcium-transporting ATPase 2 plasma membrane-type (putative)	260.261	103.058	63.1003	2.5254
gene09721	Aquaporin PIP2-1 (AtPIP2) (similar to)	259.297	106.033	4.23545	2.44543
gene32015	ABC transporter C family member 10 (ABC transporter ABCC.10) (similar to)	257.311	128.448	111.19	2.00323
gene03601	hypothetical protein	249.799	74.1638	22.9373	3.3682
gene19758	Early nodulin-like protein 2 Precursor (probable)	247.305	63.2162	12.9772	3.91205
gene01870	Granule-bound starch synthase 1 chloroplastic/amyloplastic (GBSS-I) Precursor (putative)	246.98	94.7171	24.7876	2.60755
gene14169	Histone H2A (similar to)	245.843	99.1533	55.1477	2.47942
gene14872	Metallothiol transferase fosB (probable)	242.04	66.5949	24.4021	3.63451
gene28235	Histone H3.2 (putative)	237.903	86.3818	29.3939	2.75409
gene02665	Vacuolar-processing enzyme (VPE) Precursor (similar to)	228.593	113.722	173.554	2.01011
gene01252	Aldose 1-epimerase (probable)	224.685	103.077	26.3654	2.17979
gene20883	18.1 kDa class I heat shock protein (AtHsp18.1) (putative)	220.67	58.4177	89.6953	3.77745
gene08194	Auxin-induced protein AUX28 (putative)	220.403	80.8761	15.9857	2.7252
gene16634	Calcium-dependent protein kinase 33 (probable)	215.235	57.4889	28.3365	3.74394
gene19064	Remorin (similar to)	210.96	82.0606	55.9877	2.57078
gene25247	40S ribosomal protein S25 (similar to)	208.086	99.7451	99.4395	2.08618
gene04724	Expansin-A1 (AtEXPA1) Precursor (putative)	206.978	101.195	33.9195	2.04534
gene05277	FYVE RhoGEF and PH domain-containing protein 3 (probable)	201.85	92.0843	90.0849	2.19201
gene18733	hypothetical protein	200.761	99.3776	170.193	2.02019
gene00687	MLP-like protein 423 (similar to)	197.903	16.9103	2.5312	11.7031
gene30092	Embryonic protein DC-8 (probable)	195.582	59.3252	36.1174	3.29678
gene01181	Uncharacterized protein At5g10860 mitochondrial Precursor (similar to)	194.403	93.5727	38.9693	2.07756
gene16318	Annexin D1 (putative)	192.401	12.8063	3.89989	15.0239
gene29934	Antimicrobial peptide 2d Precursor (probable)	192.033	25.8927	5.21537	7.41651
gene10067	CBL-interacting serine/threonine-protein kinase 6 (putative)	189.765	84.5418	170.377	2.24462
gene29356	Cycloartenol-C-24-methyltransferase (Sterol C-methyltransferase 1) (putative)	189.559	70.9909	51.4921	2.67019
gene23712	Aquaporin PIP2-7 (AtPIP2) (putative)	189.025	11.399	2.16616	16.5826
gene26130	Isoaspartyl peptidase/L-asparaginase 1 subunit beta Precursor (putative)	186.574	79.9664	32.5845	2.33316
gene00971	Protein CUP-SHAPED COTYLEDON 2 (ANAC098) (probable)	185.88	79.2059	90.363	2.3468
gene08091	Legumin A basic chain Precursor (probable)	185.703	34.7502	20.3525	5.34394
gene31796	P24 oleosin isoform A (probable)	183.738	49.283	39.9247	3.72823
gene07579	Probable phthiotriol/phenolphthiotriol dimycocerosates methyltransferase 2	182.287	74.8299	38.3804	2.43601
gene25223	Remorin (probable)	182.261	90.8208	117.012	2.00681
gene22569	Glucose and ribitol dehydrogenase homolog 1 (similar to)	181.706	77.3469	60.1552	2.34923
gene13849	CBL-interacting serine/threonine-protein kinase 14 (AtSR1) (putative)	175.421	53.8485	67.5851	3.25768
gene02306	GTP-binding protein SAR1B (similar to)	175.172	83.0943	83.5676	2.10811
gene08777	Dehydration-responsive protein RD22 Precursor (similar to)	174.397	75.5537	16.0859	2.30826
gene03646	Uncharacterized PKHD-type hydroxylase At1g22950 (similar to)	173.16	82.1786	74.0705	2.10712
gene21840	Embryogenic cell protein 40 (ECP40) (probable)	172.816	40.5653	20.9986	4.2602
gene13279	Cytochrome b ascorbate-dependent protein 3 (LCytb) (probable)	172.086	26.8014	39.9128	6.4208
gene08573	Serpin B13 (Hurpin) (probable)	171.747	85.1639	59.4455	2.01667
gene05033	Desiccation-related protein PCC13-62 Precursor (putative)	171.124	75.9556	282.125	2.25294
gene26118	Developmental protein SEPALLATA 1 (probable)	166.752	13.337	2.31749	12.5029
gene32458	Probable phospholipid hydroperoxide glutathione peroxidase 6 mitochondrial (PHGPx) Precursor (similar to)	166.715	81.4363	41.0074	2.04719
gene25800	Heat shock protein 101 (putative)	165.461	75.9389	81.8536	2.17887
gene03276	hypothetical protein	165.172	80.6421	75.5059	2.04821
gene14537	Chromatin structure-remodeling complex subunit RSC1 (probable)	163.706	65.9862	44.6216	2.48091
gene23941	Histone H3.2 (putative)	163.287	53.3507	20.5808	3.06063
gene09328	Calmodulin-2 (CaM-2)	163.131	79.4771	75.6223	2.05255
gene06288	Protein HVA22 (similar to)	162.594	74.9647	42.292	2.16894
gene00768	Pyruvate kinase cytosolic isozyme (PK)	162.283	70.9727	40.3847	2.28656
gene11665	Cellulose synthase A catalytic subunit 1 [UDP-forming] (AtCesA1) (putative)	160.271	74.7454	40.6682	2.14423
gene01872	Glucan endo-13-beta-glucosidase 11 ((1->3)-beta-glucanase 11) Precursor (similar to)	159.048	74.3527	18.8579	2.1391
gene29283	Endoglucanase 25 (putative)	158.217	71.1565	34.7504	2.2235
gene10822	Golgi reassembly-stacking protein 1 (GRASP65) (probable)	156.013	72.6196	46.0921	2.14835
gene16263	Vicilin C72 Precursor (probable)	155.955	23.4806	8.92892	6.64184
gene12534	hypothetical protein	154.993	63.8283	40.126	2.42828
gene19613	Translation initiation factor IF-2 (probable)	154.97	63.2314	71.7368	2.45084
gene22805	Late embryogenesis abundant protein D-29 (LEA D-29) (probable)	154.055	52.5799	58.5933	2.92992
gene06893	GDP-mannose 6-dehydrogenase (GMD) (probable)	153.896	57.1925	34.8924	2.69084
gene01078	Os05g0391600 (probable)	152.734	39.1159	14.3246	3.90465
gene22714	36.4 kDa proline-rich protein (similar to)	152.584	40.4849	0.690759	3.7689
gene19884	Probable glycerophosphoryl diester phosphodiesterase 2 Precursor (similar to)	152.285	50.3748	24.1937	3.02305
gene19474	Autophagy-related protein 11 (probable)	151.352	24.2905	2.12525	6.23092
gene29868	Activator of 90 kDa heat shock protein ATPase homolog 2 (probable)	150.129	71.6714	81.5536	2.09469
gene07901	18.1 kDa class I heat shock protein (putative)	147.872	55.3531	238.482	2.67143
gene31024	hypothetical protein	147.194	73.1823	56.3941	2.01134
gene01234	Endoglucanase 11 Precursor (similar to)	146.181	31.2195	16.9106	4.68238
gene00646	Probable polygalacturonase non-catalytic subunit JP650 Precursor (putative)	146.102	22.2653	7.75839	6.56187
gene05010	FMN adenylyltransferase (probable)	145.672	65.2003	81.3748	2.23422
gene04163	Late embryogenesis abundant protein 76 (LEA 76) (probable)	142.627	35.9195	32.215	3.97074
gene32256	Vacuolar-processing enzyme (VPE) Precursor (putative)	142.622	35.9299	24.1151	3.96946
gene21328	conserved hypothetical protein	142.549	70.7006	26.0147	2.01623
gene01375	Potassium/sodium hyperpolarization-activated cyclic nucleotide-gated channel 2 (BCNG-2) (probable)	142.293	67.4118	110.329	2.1108
gene31387	F-box/kelch-repeat protein At3g06240 (probable)	141.143	58.2251	17.3565	2.42409
gene14907	Beta-galactosidase 3 (Lactase 3) Precursor (putative)	139.427	42.9522	2.26591	3.24609
gene09724	Aquaporin PIP2-1 (AtPIP2) (putative)	139.039	49.5384	12.6298	2.8067
gene18252	Fasciclin-like arabinogalactan protein 17 Precursor (putative)	138.581	37.84	15.5128	3.6623
gene05604	LRR receptor-like serine/threonine-protein kinase HSL2 Precursor (similar to)	138.513	54.5827	40.1642	2.53768
gene07920	Omega-3 fatty acid desaturase chloroplastic Precursor (similar to)	138.473	14.7543	7.06339	9.38525
gene27747	Sugar transporter ERD6-like 7 (putative)	137.34	21.2379	6.47223	6.46671
gene12809	Protein yippee-like At4g27740 (similar to)	136.952	18.9257	1.17274	7.23631
gene30047	Oleosin 16 kDa (similar to)	134.456	25.4086	9.20996	5.29177
gene06557	UDP-glucuronate 4-epimerase 6 (AtUGlcAE2) (similar to)	132.995	29.3392	13.9688	4.53302
gene22163	Histone H2A.1 (similar to)	132.327	48.8164	27.187	2.7107
gene15418	17.9 kDa class II heat shock protein (putative)	131.382	61.2593	299.187	2.14468
gene02690	Fe(2+) transport protein 3 chloroplastic Precursor (putative)	130.928	26.359	8.13439	4.96711
gene18424	Expansin-A7 Precursor (similar to)	130.621	31.0588	9.91268	4.2056
gene07315	Obtusifoliol 14-alpha demethylase (putative)	129.687	52.8032	16.9912	2.45605
gene25485	NADH-quinone oxidoreductase subunit H (probable)	128.592	16.3651	13.9953	7.8577
gene23767	Cysteine-rich secretory protein 3 (CRISP-3) Precursor (probable)	127.83	6.41683	2.52351	19.921
gene19829	Superoxide dismutase 1 copper chaperone (similar to)	127.044	28.4786	2.32701	4.46104
gene13693	Probable ATP-dependent RNA helicase Dbp73D (DEAD box protein 73D)	125.585	62.2808	46.1574	2.01643
gene22626	Actin	125.062	32.6624	6.31183	3.82894
gene11148	Histone acetyltransferase p300 (p300 HAT) (probable)	124.352	15.8446	12.755	7.84821
gene13945	Probable histone H2B.1 (similar to)	123.109	60.7722	24.7582	2.02574
gene30416	Epoxide hydrolase 2 (SEH) (probable)	122.52	50.0493	42.1211	2.44799
gene35152	Spidroin-1 (probable)	121.886	53.4577	30.3409	2.28004
gene02062	1-aminocyclopropane-1-carboxylate oxidase homolog 1 (probable)	121.728	13.8956	3.76775	8.76013
gene21651	Thymidine kinase (similar to)	121.484	50.8243	18.6863	2.39027
gene08531	Tubulin beta-6 chain (similar to)	120.87	27.7188	15.2774	4.3606
gene20899	Pollen-specific protein SF3 (similar to)	117.277	45.6049	22.7455	2.57159
gene31951	B3 domain-containing protein Os03g0212300 (probable)	116.068	55.5501	14.8974	2.08943
gene12396	Protein notum homolog Precursor (probable)	115.571	18.6594	6.78491	6.19373
gene02663	Molybdenum cofactor biosynthesis protein A (similar to)	115.148	56.8426	37.5899	2.02574
gene21747	Dimethylsulfide dehydrogenase subunit beta (DMS DH subunit beta) (similar to)	115.035	16.4181	0.854523	7.00657
gene11522	hypothetical protein	114.73	57.1248	8.61898	2.00841
gene21321	Laforin (LAFPTPase) (probable)	113.307	51.4173	40.25	2.20367
gene17713	Microtubule-associated protein 6 (MAP-6) (probable)	110.946	46.1533	10.8194	2.40386
gene14263	Uricase-2 (putative)	109.977	42.5568	58.3922	2.58424
gene32226	Lipoxygenase 2 chloroplastic (AtLOX2) Precursor (similar to)	108.382	28.1747	11.2438	3.84677
gene10470	Photosystem II 10 kDa polypeptide chloroplastic (PII10) Precursor (putative)	108.271	14.4076	1.99052	7.5149
gene25695	GDSL esterase/lipase APG Precursor (putative)	107.333	20.8845	2.02043	5.13936
gene08974	Interleukin-3 receptor class 2 beta chain Precursor (probable)	105.045	52.1574	71.3319	2.014
gene14145	hypothetical protein	104.179	26.8775	88.8893	3.87605
gene26249	Limonoid UDP-glucosyltransferase (Limonoid glucosyltransferase) (similar to)	104.021	20.8937	13.7669	4.97858
gene23356	Histone H4 (similar to)	103.922	47.5183	38.0653	2.18699
gene00216	Probable xyloglucan endotransglucosylase/hydrolase protein B Precursor (similar to)	103.765	19.9378	2.08882	5.20444
gene03680	Dihydrodipicolinate reductase (DHPR) (probable)	103.001	51.3183	17.6216	2.0071
gene24265	Glucose-1-phosphate adenylyltransferase small subunit chloroplastic Precursor	102.601	43.0627	35.6678	2.38261
gene17052	Transcriptional regulatory protein algP (probable)	101.777	41.2195	24.5053	2.46915
gene17470	Ras-related protein ARA-4 (similar to)	101.326	46.4572	34.1497	2.18106
gene15548	hypothetical protein	100.487	49.6605	23.0112	2.02349
gene21667	Protein YIF1B-B (probable)	100.487	47.2181	41.9083	2.12814
gene30853	Transmembrane 9 superfamily member 4 Precursor (probable)	100.416	47.1594	46.8909	2.12929
gene22567	hypothetical protein	100.005	20.3798	13.3086	4.90707
gene19776	Tonoplast dicarboxylate transporter (AttDT) (similar to)	99.3827	24.0795	31.873	4.12728
gene30856	Desmoglein-1 (DG1) Precursor (probable)	98.5509	46.2279	95.7913	2.13185
gene18601	Protein LHY (probable)	98.1597	48.587	20.2516	2.02029
gene11833	Transmembrane protein 42 (probable)	97.4831	35.4832	25.1622	2.7473
gene22993	1-Cys peroxiredoxin (putative)	97.3772	27.0899	19.223	3.5946
gene14383	hypothetical protein	96.7811	26.3991	46.8836	3.66607
gene07349	Neural Wiskott-Aldrich syndrome protein (N-WASP) (probable)	96.044	37.5775	44.7885	2.55589
gene19834	Taste receptor type 2 member 105 (T2R105) (probable)	95.8823	7.65239	0.237748	12.5297
gene34393	Anthocyanidin 3-O-glucosyltransferase (probable)	95.6037	29.0818	20.5048	3.2874
gene22912	Aspartic proteinase Precursor (putative)	94.8494	39.2205	56.6541	2.41836
gene01280	Thioredoxin H-type 2 (Trx-H-2) (similar to)	94.7077	34.3441	20.1893	2.75761
gene05987	45-DOPA dioxygenase extradiol-like protein (similar to)	93.1444	0.440871	0.308698	211.274
gene15535	Suppressor/enhancer of lin-12 protein 9 Precursor (probable)	92.5752	44.6701	28.5593	2.07242
gene01910	Early nodulin-like protein 1 Precursor (probable)	91.8394	37.9059	27.1739	2.42283
gene09507	Microtubule-associated protein TORTIFOLIA1 (probable)	91.4968	35.6645	90.3073	2.56549
gene10022	Deacetoxyvindoline 4-hydroxylase (similar to)	91.3427	33.298	33.1751	2.74319
gene27964	GDSL esterase/lipase At5g14450 Precursor (putative)	90.5959	19.0094	1.57929	4.76585
gene04064	Protein encore (probable)	89.2591	39.0279	24.7336	2.28706
gene13541	Isoflavone reductase homolog (similar to)	89.145	25.4347	10.3803	3.50486
gene15132	Deoxyuridine 5'-triphosphate nucleotidohydrolase (dUTPase) (similar to)	89.1296	32.9369	9.90637	2.70607
gene16244	Serine/threonine-protein kinase SAPK1 (putative)	88.5272	37.7102	42.7787	2.34756
gene09386	Phosphoethanolamine N-methyltransferase 1 (PEAMT 1) (similar to)	87.8481	36.7606	4.60826	2.38974
gene12684	Anthocyanidin 3-O-glucosyltransferase (probable)	87.6527	26.3685	43.6719	3.32414
gene29883	Cytochrome P450 716B1 (probable)	87.6016	34.0181	29.5232	2.57514
gene23951	Aquaporin SIP1-1 (probable)	87.4219	15.7604	14.6863	5.54695
gene15526	Fasciclin-like arabinogalactan protein 2 Precursor (similar to)	86.7033	29.0419	8.15738	2.98546
gene14748	Anaphase-promoting complex subunit 10 (APC10) (putative)	86.1608	39.6937	49.7929	2.17064
gene02367	hypothetical protein	85.933	28.3507	21.2314	3.03107
gene02386	Extensin Precursor (probable)	85.9291	38.0935	43.1084	2.25574
gene04124	Purple acid phosphatase 3 Precursor (similar to)	85.6926	24.231	16.1548	3.53649
gene15165	Isoflavone reductase homolog P3 (putative)	84.9594	9.67941	2.04944	8.77733
gene12216	Segregation and condensation protein A (probable)	84.82	26.1008	25.3241	3.24972
gene10597	NK-tumor recognition protein (NK-TR protein) (probable)	84.265	39.059	32.9306	2.15738
gene10621	hypothetical protein	83.947	32.2569	19.5208	2.60245
gene05374	Exodeoxyribonuclease V beta chain (probable)	83.1101	22.66	11.5043	3.6677
gene29824	Cysteine proteinase inhibitor 5 (AtCYS-5) Precursor (probable)	82.7092	12.6562	7.44991	6.53505
gene13949	Probable histone H2B.3 (similar to)	82.5077	34.6958	17.655	2.37803
gene29154	Calvin cycle protein CP12 (probable)	82.2245	34.7432	32.1728	2.36663
gene12966	Pectinesterase PPE8B (PE PPE8B) Precursor (putative)	81.4043	20.7686	1.01786	3.91958
gene03324	Bromodomain and PHD finger-containing protein 3 (probable)	80.9947	39.4724	25.7879	2.05193
gene25863	Ribonucleoside-diphosphate reductase small chain (putative)	80.5136	35.0166	11.2779	2.2993
gene27432	DNA endonuclease aI4 Precursor (probable)	80.1972	26.8672	9.54536	2.98495
gene24772	Cobalamin synthase (probable)	79.1554	31.2771	50.6635	2.53078
gene16319	Annexin D2 (putative)	78.8359	13.8804	17.8454	5.67968
gene29041	Endoglucanase Precursor (probable)	78.706	12.2264	2.12768	6.43736
gene23964	Protein usf (probable)	78.5996	36.8972	43.0491	2.13023
gene06305	Phospholipase C 3 Precursor (probable)	78.1604	25.2073	8.94965	3.10071
gene08496	Indole-3-acetic acid-induced protein ARG7 (similar to)	78.0227	15.7966	5.71199	4.93921
gene26069	dCTP pyrophosphatase 1 (dCTPase 1) (probable)	78.0089	5.20342	2.87782	14.9919
gene20408	Non-specific lipid-transfer protein-like protein At2g13820 Precursor (probable)	77.9045	8.60224	4.97767	9.0563
gene17237	Subtilisin-like protease Precursor (probable)	77.7658	31.1157	4.62311	2.49924
gene22764	Exostosin-1b (probable)	77.6718	27.326	14.0995	2.84241
gene26041	hypothetical protein	77.121	35.9537	27.5524	2.14501
gene10640	Baculoviral IAP repeat-containing protein 2 (HIAP-2) (probable)	77.056	34.6873	63.8238	2.22145
gene04665	hypothetical protein	76.9409	24.6779	7.47557	3.11781
gene04326	tRNA (adenine-N(1)-)-methyltransferase non-catalytic subunit TRM6 (tRNA(m1A58)MTase subunit TRM6) (probable)	76.7819	32.209	7.47725	2.38386
gene16429	Vesicle-associated membrane protein-associated protein SCS2 (VAMP-associated protein SCS2) (probable)	76.6602	34.6005	29.7597	2.21558
gene04976	OTU domain-containing protein 7A (probable)	76.2688	26.9034	9.5028	2.83491
gene00994	Probable protein phosphatase 2C 39 (AtPP2C39) (putative)	76.2268	24.623	11.1587	3.09575
gene18646	CBL-interacting serine/threonine-protein kinase 9 (putative)	75.9166	33.5218	20.0968	2.2647
gene21573	Aquaporin PIP2-2 (AtPIP2) (putative)	75.7654	14.6041	2.03657	5.18797
gene05824	Lipoxygenase 5 chloroplastic (AtLOX5) (putative)	75.7602	24.4928	9.88616	3.09316
gene09177	17.5 kDa class I heat shock protein (probable)	75.5296	37.3612	15.6162	2.0216
gene13944	Histone H4 (similar to)	74.9309	28.1464	19.5737	2.66219
gene05652	conserved hypothetical protein	74.446	35.3222	12.8224	2.10762
gene07185	hypothetical protein	74.0556	24.2989	8.92896	3.04769
gene19388	Fasciclin-like arabinogalactan protein 10 Precursor (similar to)	73.6549	9.19719	5.45669	8.00841
gene24659	Probable histone H2A.3 (similar to)	73.2644	15.9519	6.59	4.59282
gene23449	Cysteine proteinase 15A Precursor (probable)	73.2404	31.8344	43.8998	2.30067
gene05283	Transmembrane protein 87B Precursor (probable)	72.8052	36.0428	16.7074	2.01997
gene28386	Potassium transporter 8 (AtPOT8) (putative)	72.5403	19.084	14.862	3.80111
gene29671	Peroxisomal targeting signal 2 receptor (PTS2 receptor) (probable)	72.5314	34.8853	27.1158	2.07914
gene07020	Endoglucanase E1 Precursor (probable)	72.2246	30.3177	32.3382	2.38226
gene04239	Protein COBRA Precursor (putative)	72.1112	23.0832	7.82819	3.12397
gene28310	Protein DSE1 (similar to)	71.8213	33.8866	56.343	2.11946
gene28100	Werner syndrome ATP-dependent helicase homolog (probable)	71.5959	30.6593	11.2449	2.33521
gene23952	L-ascorbate oxidase homolog Precursor (putative)	70.8834	33.0638	5.76063	2.14384
gene08479	Dehydration-responsive element-binding protein 2D (Protein DREB2D) (probable)	70.8723	23.5076	21.3065	3.01486
gene20005	F-box/LRR-repeat protein At3g48880 (probable)	70.4388	5.82986	1.5083	12.0824
gene28671	Sterol 24-C-methyltransferase (probable)	70.3479	28.9429	15.2555	2.43058
gene06210	DELLA protein GAIP-B (GAIP-B) (putative)	70.316	24.9518	20.5358	2.81807
gene17381	Glycosyltransferase QUASIMODO1 (similar to)	70.2883	34.7874	31.0728	2.02051
gene20810	Protein tyrosine phosphatase-like protein PASTICCINO 2A (putative)	69.5939	17.1016	5.98098	4.06944
gene22829	1-acyl-sn-glycerol-3-phosphate acyltransferase (1-AGP acyltransferase) (probable)	69.3175	14.3572	2.60646	4.82805
gene08518	Snakin-2 Precursor (similar to)	69.228	3.90895	0.33847	17.7101
gene02513	MFP1 attachment factor 1 (similar to)	68.9658	28.2486	21.8372	2.44139
gene10784	Glutamate dehydrogenase 2 (GDH 2) (putative)	68.482	27.7412	13.8079	2.4686
gene05276	Subtilisin-like protease Precursor (similar to)	67.9423	24.8844	23.3765	2.73032
gene22019	Mucin-6 (MUC-6) Precursor (probable)	67.8934	19.1009	27.4418	3.55447
gene23931	Disease resistance response protein 206 (probable)	67.589	5.43018	2.61022	12.4469
gene05491	Protein STRUBBELIG-RECEPTOR FAMILY 7 Precursor (putative)	67.4322	29.6059	14.7339	2.27766
gene26112	COBRA-like protein 3 Precursor (similar to)	66.1698	24.9184	6.03361	2.65545
gene28688	Homeobox protein 2 (DdHbx-2) (probable)	65.8905	6.54358	0.319029	10.0695
gene28866	Splicing factor arginine/serine-rich 15 (probable)	65.723	17.4248	13.4475	3.7718
gene30534	Non-specific lipid-transfer protein 2 (LTP 2) (similar to)	65.5153	22.9453	220.793	2.85528
gene31969	Allene oxide synthase (RPP) (similar to)	65.4109	28.4564	32.3598	2.29863
gene16998	Protein FAM177A1 (probable)	65.3566	30.7791	15.0155	2.12341
gene30715	Sugar carrier protein C (putative)	65.2663	21.1152	33.4581	3.09097
gene07932	Tyrosine-sulfated glycopeptide 3 Precursor (probable)	64.3414	18.5493	2.88417	3.46867
gene22043	Poly [ADP-ribose] polymerase 3 (PARP-3) (putative)	64.2911	23.982	17.5614	2.68081
gene05591	Probable xyloglucan endotransglucosylase/hydrolase protein 6 (At-XTH6) Precursor (similar to)	64.1082	11.9591	36.4045	5.36062
gene29584	Protein FAM75A5 (probable)	63.8294	30.0868	23.8801	2.12151
gene18324	Probable receptor protein kinase TMK1 Precursor	63.6349	22.67	14.5136	2.80701
gene01458	Probable amino acid permease 7 (similar to)	63.5704	23.1859	25.7232	2.74177
gene11612	Vesicle-associated membrane protein 711 (AtVAMP711) (similar to)	63.523	30.1509	34.5454	2.10683
gene29355	NifU-like protein 2 chloroplastic (AtCNfu2) Precursor (similar to)	62.6113	31.1804	37.051	2.00803
gene07319	Transcription factor HEC1 (bHLH 88) (similar to)	62.4472	30.8656	6.31732	2.0232
gene32265	Lipid transfer-like protein VAS Precursor (probable)	62.1131	21.8685	27.2764	2.8403
gene20050	Protein PHLOEM PROTEIN 2-LIKE A9 (AtPP2-A9) (probable)	61.8697	28.4499	23.1291	2.17469
gene07184	Cell wall protein TIR3 Precursor (probable)	61.5676	28.6024	20.2423	2.15254
gene30828	E3 ubiquitin-protein ligase RNF167 Precursor (similar to)	61.2506	29.0023	151.17	2.11193
gene11651	UPF0481 protein At3g47200 (probable)	61.1964	21.0502	11.3244	2.90716
gene18923	Ubiquitin-conjugating enzyme E2-17 kDa (similar to)	61.1613	22.0347	10.5574	2.77569
gene03569	Nucleobase-ascorbate transporter 12 (AtNAT12) (putative)	61.0092	20.9725	7.02296	2.90901
gene10101	UPF0057 membrane protein At2g24040 (similar to)	60.6269	29.6806	10.8371	2.04265
gene29971	Homocysteine S-methyltransferase 3 (SMM:Hcy S-methyltransferase 3) (putative)	60.5398	26.7301	133.308	2.26485
gene07082	Major allergen Pru av 1 (putative)	60.2146	6.22833	40.6511	9.66786
gene01601	Outer capsid glycoprotein VP7 Precursor (probable)	59.8791	16.3089	4.64356	3.67156
gene09024	Oleosin Zm-I (probable)	59.7413	12.5319	7.05919	4.76712
gene11970	Serine/threonine-protein kinase SAPK2 (putative)	59.606	18.9546	6.58047	3.14467
gene10140	Probable NADP-dependent oxidoreductase P2 (putative)	59.4596	25.1739	12.9898	2.36195
gene29819	Protein CHUP1 chloroplastic (similar to)	59.2637	23.1624	2.40388	2.55862
gene34680	ATP-dependent RNA helicase mak5 (probable)	58.9504	22.733	14.5116	2.59316
gene13266	Tubulin beta-1 chain	58.6445	17.2373	5.72176	3.40219
gene13377	Cytochrome P450 704C1 (probable)	58.066	19.7264	12.3946	2.94356
gene13274	Filaggrin-2 (FLG-2) (probable)	57.926	26.004	30.1934	2.22758
gene16320	Hematological and neurological expressed 1-like protein (HN1-like protein) (probable)	57.8949	25.3377	18.405	2.28493
gene02694	Basic fibroblast growth factor receptor 1 (FGFR-1) Precursor (probable)	57.682	23.2331	15.8199	2.48274
gene13514	Zinc finger B-box domain containing protein 1 (probable)	56.9299	19.4333	18.3247	2.92951
gene05422	GDSL esterase/lipase 1 Precursor (probable)	56.0456	21.9764	12.5621	2.55026
gene01727	Non-specific lipid-transfer protein 2 (LTP 2) Precursor (probable)	55.9512	6.39319	13.2234	8.75169
gene28594	Probable cytosol aminopeptidase (LAP)	55.9214	16.4888	11.4819	3.39148
gene18080	Splicing factor arginine/serine-rich 13A (probable)	55.3875	19.552	61.8917	2.83282
gene22775	Protein notum homolog Precursor (probable)	54.7683	14.1825	3.42859	3.86169
gene29388	Reticulon-like protein B13 (AtRTNLB13) (probable)	54.4721	15.7509	13.5224	3.45835
gene02283	Calvin cycle protein CP12 (similar to)	54.419	19.2229	42.839	2.83095
gene23201	Serine carboxypeptidase-like 27 Precursor (similar to)	54.3539	25.9421	9.20743	2.0952
gene01447	Probable calcium-binding protein CML21 (putative)	54.3449	26.5686	15.1521	2.04545
gene04164	I1-superfamily conotoxin L11.5 (probable)	54.3419	18.771	37.4625	2.895
gene12247	Probable cation transporter HKT7 (OsHKT7) (similar to)	54.2327	27.1012	12.3215	2.00112
gene09720	E3 ubiquitin-protein ligase RGLG1 (probable)	53.932	8.17118	0.721044	6.60027
gene28350	Peroxidase 63 (Atperox P63) Precursor (putative)	53.832	10.6413	2.44829	5.05878
gene23986	Subtilisin-like protease Precursor (putative)	53.6038	10.2961	1.9479	5.20623
gene04497	Peroxidase 11 (Atperox P11) Precursor (putative)	53.4596	5.12672	1.87524	10.4276
gene25109	Penicillin-sensitive transpeptidase (probable)	53.1866	4.05292	61.5855	13.123
gene19954	MOSC domain-containing protein 2 mitochondrial Precursor (probable)	53.1829	12.2645	3.96918	4.33631
gene15150	DnaJ homolog subfamily C member 2 (MIDA1) (probable)	53.0718	9.99198	0.279384	5.31143
gene10703	Protein LE25 (probable)	52.9767	24.1849	15.8201	2.19049
gene21939	F-box protein GID2 (probable)	52.5664	15.4041	10.6518	3.41249
gene07764	17.8 kDa class I heat shock protein (similar to)	52.5557	23.0456	15.0998	2.28051
gene29730	Auxin-repressed 12.5 kDa protein (putative)	52.2713	3.36102	5.61817	15.5522
gene22962	FK506-binding protein 5 (PPIase) (probable)	52.1894	23.9859	21.2157	2.17583
gene05152	Mitochondrial import inner membrane translocase subunit tim23 (probable)	51.8729	17.9844	8.28655	2.88433
gene18385	Ankyrin repeat PH and SEC7 domain containing protein secG (probable)	51.8145	14.9581	25.2166	3.46397
gene21568	Early nodulin-12 (N-12) Precursor (probable)	51.7465	17.8719	22.2847	2.89542
gene23447	Cysteine proteinase 15A Precursor (probable)	51.3041	24.347	61.6669	2.1072
gene31633	Expansin-A13 (AtEXPA13) Precursor (similar to)	51.0262	19.0632	17.5655	2.67669
gene10483	Scm-like with four MBT domains protein 1 (probable)	50.6621	3.97823	1.78113	12.7348
gene16832	UPF0497 membrane protein At2g28370 (putative)	50.5662	23.5498	17.4228	2.1472
gene31571	Universal stress protein A-like protein (probable)	50.4366	22.4156	10.423	2.25006
gene17472	Auxin-induced in root cultures protein 12 Precursor (probable)	50.3725	13.2776	5.69767	3.7938
gene14935	Probable dehydrin LEA (similar to)	50.2778	2.11354	0.192105	23.7884
gene08729	F-box protein AFR (putative)	50.2535	20.2409	31.1523	2.48277
gene26269	DNA-damage-repair/toleration protein DRT100 Precursor (probable)	50.1259	23.7148	34.5376	2.11369
gene29878	Glycogen synthase (probable)	49.9636	24.2867	9.41864	2.05724
gene20796	Beta-mannosidase (Mannase) Precursor (probable)	49.8428	3.08268	0.382128	16.1687
gene19367	B3 domain-containing protein REM9 (probable)	49.698	20.8649	12.6588	2.38189
gene21964	Nectarin-2 Precursor (similar to)	49.6491	14.3297	2.62289	3.46477
gene05724	Formamidase (probable)	49.5421	11.6446	6.50332	4.25451
gene11666	Transcription factor HY5 (AtbZIP56) (similar to)	49.2023	14.0074	28.9953	3.51259
gene15817	Chaperone protein dnaJ 8 chloroplastic (AtJ8) Precursor (similar to)	49.1884	21.5035	29.092	2.28747
gene32477	Tubulin beta-1 chain	49.1212	5.18995	1.30436	9.46467
gene11245	Amino acid permease 3 (putative)	49.0181	21.3605	28.6179	2.2948
gene17452	hypothetical protein	48.9349	14.9717	55.7095	3.26849
gene04095	MLP-like protein 28 (similar to)	48.6967	9.315	2.30552	5.22777
gene19876	Expansin-A13 (AtEXPA13) Precursor (similar to)	48.6288	18.1706	14.787	2.67623
gene14604	Ferredoxin--NADP reductase chloroplastic (FNR) Precursor (putative)	48.5635	22.049	5.87676	2.20252
gene19300	Probable glycerol-3-phosphate acyltransferase 8 (putative)	48.4565	9.40316	4.07798	5.15322
gene03758	Peptide transporter PTR1 (probable)	48.2242	9.98152	2.91932	4.83135
gene22460	hypothetical protein	48.2	6.47202	6.66803	7.44745
gene24848	Adenomatous polyposis coli protein-related protein 1 (APC-related protein 1) (probable)	48.1719	10.6203	4.15771	4.53582
gene18812	Laccase-4 Precursor (putative)	48.1507	1.96641	0.117393	24.4866
gene10069	Reticulon-like protein B21 (AtRTNLB21) (probable)	48.0854	22.3367	3.29208	2.15275
gene27257	Protein kinase C (PKC) (probable)	48.0683	6.96697	7.38457	6.89946
gene12871	Pectinesterase 34 (PE 34) (similar to)	47.9874	12.2298	2.75891	3.92381
gene30593	Phosphatase and actin regulator 4 (probable)	47.8896	5.76056	1.1987	8.31336
gene23200	Serine carboxypeptidase-like 27 Precursor (putative)	47.7104	22.05	10.7919	2.16374
gene01099	50S ribosomal protein L9 chloroplastic Precursor (similar to)	47.6365	22.7759	8.01677	2.09153
gene21281	Laccase-5 Precursor (similar to)	47.5299	2.28803	0.500824	20.7733
gene24679	Neural Wiskott-Aldrich syndrome protein (N-WASP) (probable)	47.3446	19.179	24.1469	2.46856
gene26018	Geranylgeranyl diphosphate reductase chloroplastic Precursor (similar to)	47.0013	16.4299	4.43814	2.86072
gene16350	Ethylene-responsive transcription factor RAP2-4 (probable)	46.8148	18.8911	24.1525	2.47815
gene02323	Probable ADP-ribosylation factor At2g18390 (putative)	46.5397	19.887	6.62674	2.34021
gene30826	Protein prickle (probable)	46.352	4.06811	145.186	11.394
gene31464	Bifunctional dihydroflavonol 4-reductase/flavanone 4-reductase (DFR) (probable)	46.3435	13.8712	8.61554	3.34098
gene34297	Chlorophyll a-b binding protein 40 chloroplastic (LHCP) Precursor	46.305	3.80558	1.49137	12.1677
gene24554	Autophagy-related protein 8i (Protein autophagy 8i) (putative)	46.156	17.7843	22.0002	2.59533
gene28391	Protein FAM179B (probable)	46.0382	19.7169	12.5852	2.33496
gene20399	Radial spoke head-like protein 1 (probable)	45.3501	0.175177	0.261605	258.881
gene06098	Superoxide dismutase 1 copper chaperone (probable)	45.2429	12.3337	8.00915	3.66822
gene27351	hypothetical protein	45.0705	16.3496	5.14773	2.75668
gene05450	Subtilisin-like protease Precursor (probable)	45.0593	17.6471	1.59338	2.55336
gene32366	Phospholipase D beta 1 (AtPLDbeta1) (similar to)	45.0183	20.6715	11.6834	2.1778
gene30324	Ribosomal protein S12 methylthiotransferase rimO (S12 methylthiotransferase) (probable)	45.0146	20.283	15.8103	2.21932
gene02686	Glycine dehydrogenase [decarboxylating] mitochondrial Precursor (similar to)	44.9735	22.3613	9.07724	2.01122
gene07177	Chlorophyll a-b binding protein chloroplastic Precursor (similar to)	44.9522	17.0646	51.3914	2.63423
gene11194	IAA-amino acid hydrolase ILR1-like 6 Precursor (similar to)	44.6672	19.2937	28.6386	2.31512
gene33132	Neural Wiskott-Aldrich syndrome protein (N-WASP) (probable)	44.6355	17.6158	23.1088	2.53383
gene06504	DNA replication complex GINS protein SLD5 (probable)	44.3303	21.7291	4.96815	2.04013
gene03351	Sialic acid-binding Ig-like lectin 10 (Siglec-10) Precursor (probable)	44.3077	20.1757	16.8002	2.1961
gene06721	Probable serine/threonine-protein kinase At1g54610 (similar to)	44.2828	21.953	15.405	2.01717
gene08501	Endoglucanase 10 Precursor (similar to)	44.2067	10.3697	1.05553	4.26306
gene27063	Hydroxysteroid 11-beta-dehydrogenase 1-like protein (11-beta-HSD3) Precursor (probable)	44.1908	10.0188	3.73536	4.4108
gene00778	HMG1/2-like protein (similar to)	43.6374	19.2034	4.81317	2.27238
gene11914	Blue copper protein Precursor (similar to)	43.5921	2.64078	0.189614	16.5073
gene00728	Proteoglycan 4 C-terminal part Precursor (probable)	43.4342	15.2685	5.45853	2.8447
gene17606	Serine/threonine-protein kinase pakA (probable)	43.3052	18.8633	23.7427	2.29574
gene23759	Geranylgeranyl pyrophosphate synthase-related protein chloroplastic Precursor (putative)	43.2233	21.5159	13.1183	2.0089
gene21154	Cyclin-U4-1 (CycU4) (putative)	43.2096	9.73454	2.49247	4.43879
gene30706	General transcriptional corepressor trfA (probable)	43.1252	15.6451	18.3997	2.75647
gene03738	hypothetical protein	43.0592	16.6446	5.09424	2.58697
gene09339	Natterin-3 Precursor (probable)	42.8183	12.8897	5.36193	3.32189
gene25208	PGAP2-interacting protein (probable)	42.6992	18.6772	5.4266	2.28616
gene19790	Inositol monophosphatase 3 (IMPase 3) (putative)	42.6459	11.9838	9.90535	3.55863
gene31025	Xylosyltransferase 1 (probable)	42.6428	16.6211	3.25674	2.56558
gene09468	Amidophosphoribosyltransferase chloroplastic (ATase) Precursor (similar to)	42.5679	15.4415	9.72148	2.75672
gene14938	Dehydrin Xero 2 (probable)	42.3078	14.1964	49.1305	2.98017
gene32066	Leucoanthocyanidin reductase (LAR) (probable)	42.2368	17.5844	14.677	2.40194
gene25705	Profilin (putative)	42.0646	12.4047	7.74921	3.39102
gene25967	Protein IQ-DOMAIN 31 (probable)	41.981	13.9617	2.75187	3.00686
gene18467	Ribulose bisphosphate carboxylase/oxygenase activase 1 chloroplastic (RuBisCO activase 1) Precursor (putative)	41.8748	13.2193	7.27946	3.1677
gene05071	hypothetical protein	41.7857	16.0199	12.7191	2.60836
gene12026	Serine carboxypeptidase-like 18 Precursor (probable)	41.7003	14.692	19.0811	2.83831
gene06583	Survival factor 1 (probable)	41.5607	8.50746	1.70787	4.8852
gene12739	Small heat shock protein chloroplastic Precursor (similar to)	41.5592	9.74185	6.91562	4.26605
gene05979	hypothetical protein	41.5189	18.9636	9.48059	2.1894
gene15528	Nitrile-specifier protein 5 (AtNSP5) (putative)	41.4642	19.6556	7.22991	2.10953
gene11632	Putative L-ascorbate peroxidase 6 (AtAPx08) (similar to)	41.0073	14.994	5.08713	2.73492
gene27889	Adenosine monophosphate-protein transferase FICD homolog (probable)	40.9599	18.1891	14.94	2.25189
gene08911	Putative helicase MOV-10 (probable)	40.904	19.9871	26.8327	2.04652
gene30125	Filaggrin-2 (FLG-2) (probable)	40.9019	16.6823	26.0932	2.45182
gene05409	Calcium-dependent protein kinase SK5 (CDPK) (putative)	40.5569	19.7532	11.1516	2.05318
gene15063	Allene oxide synthase chloroplastic Precursor (similar to)	40.5508	17.754	22.0471	2.28403
gene32055	Hydroquinone glucosyltransferase (putative)	40.5133	12.703	5.12386	3.18926
gene23049	Stress response protein NST1 (probable)	40.4282	9.11067	3.48482	4.43746
gene09476	Pollen-specific protein SF3 (similar to)	40.3536	18.6738	11.6026	2.16097
gene07080	Major allergen Pru av 1 (similar to)	40.061	9.34389	35.3633	4.2874
gene13397	Cytochrome P450 704C1 (probable)	39.9619	15.9755	3.2116	2.50145
gene25525	Maintenance of mitochondrial morphology protein 1 (probable)	39.9234	15.9129	20.7863	2.50887
gene13453	TBC domain-containing protein C26F1.09 (probable)	39.7834	18.031	15.1739	2.20639
gene17818	Seed biotin-containing protein SBP65 (probable)	39.6863	16.6569	14.8072	2.38257
gene16866	ADIPOR-like receptor CG5315 (probable)	39.6586	10.8791	4.9996	3.64539
gene30415	Epoxide hydrolase 2 (SEH) (probable)	39.2913	10.3431	11.3989	3.79879
gene01175	Reticulon-like protein B4 (AtRTNLB4) (probable)	39.1931	19.0936	16.832	2.05268
gene13672	hypothetical protein	38.9233	15.6422	14.079	2.48835
gene21619	TBC1 domain family member 2B (probable)	38.6751	18.7055	12.2248	2.06758
gene19708	Succinate-semialdehyde dehydrogenase mitochondrial (At-SSADH1) Precursor (similar to)	38.6654	8.18229	5.52409	4.7255
gene04763	Histone acetyltransferase GCN5 (probable)	38.5719	18.2472	20.2852	2.11385
gene27857	Endo-13 Precursor (probable)	38.3209	5.91962	3.19588	6.47354
gene11046	Potassium channel AKT2/3 (putative)	38.1333	17.3805	4.11084	2.19403
gene13677	Phosphoribulokinase chloroplastic (PRKase) Precursor (similar to)	38.1009	17.3018	14.0091	2.20214
gene06995	COPII coat assembly protein SEC16 (probable)	37.9558	8.46512	5.60774	4.48378
gene20979	PHD finger protein At5g26210 (similar to)	37.9133	10.994	9.91979	3.44854
gene13671	Phenylalanyl-tRNA synthetase beta chain (PheRS) (similar to)	37.5708	17.413	13.3696	2.15763
gene20355	Polyol transporter 5 (AtPLT5) (putative)	37.5658	5.59204	0.97554	6.71772
gene08736	Putative UDP-sugar transporter DDB_G0278631 (probable)	37.5481	16.4781	8.3501	2.27866
gene11209	Sodium/potassium-transporting ATPase subunit alpha (Sodium pump subunit alpha) (probable)	37.4336	15.0597	9.71958	2.48568
gene16712	GDSL esterase/lipase At5g33370 Precursor (putative)	37.2139	2.40194	0.0600865	15.4932
gene05722	LOB domain-containing protein 38 (AS2-like protein 40) (putative)	37.1912	16.2876	11.6877	2.28341
gene15811	Anthranilate N-benzoyltransferase protein 1 (similar to)	36.9433	8.01668	6.26041	4.60831
gene14275	Aquaporin TIP1-1 (AtTIP1) (putative)	36.8055	15.0541	3.82731	2.44488
gene20269	Putative calcium-transporting ATPase 12 plasma membrane-type	36.7436	18.327	18.0232	2.00489
gene04059	hypothetical protein	36.7349	14.8151	27.503	2.47956
gene30418	Epoxide hydrolase 2 (SEH) (probable)	36.7303	16.4066	15.5242	2.23876
gene29680	Transcription factor HBP-1b(c38) (probable)	36.7061	10.6822	7.85148	3.43619
gene23150	Protein IQ-DOMAIN 1 (probable)	36.6743	17.7082	12.2283	2.07103
gene05436	B3 domain-containing protein Os04g0386900 (probable)	36.6617	15.4631	5.17405	2.37092
gene12461	Protein TRANSPARENT TESTA 12 (probable)	36.6381	12.6802	8.67324	2.88939
gene35024	Anthocyanidin 3-O-glucosyltransferase (probable)	36.6305	12.7038	8.88224	2.88342
gene29821	Mucin-5AC (TBM) Precursor (probable)	36.6127	16.7758	15.7875	2.18247
gene02269	Probable WRKY transcription factor 65	36.1778	15.6527	7.52932	2.31129
gene20545	Cellulose synthase-like protein E6 (putative)	35.954	17.0982	7.75494	2.10279
gene30942	Serine/threonine protein phosphatase 2A 57 kDa regulatory subunit B' iota isoform (PP2A B' subunit iota isoform) (putative)	35.8876	17.9412	5.96096	2.00029
gene03018	ABC transporter C family member 9 (ABC transporter ABCC.9) (similar to)	35.8796	14.5411	5.21456	2.46747
gene18021	Universal stress protein A-like protein (probable)	35.8789	9.26675	6.03056	3.87179
gene28087	Ubiquinol-cytochrome c reductase complex 6.7 kDa protein (CR6) (similar to)	35.8644	14.7017	14.8481	2.43948
gene31725	Copper-exporting P-type ATPase A (probable)	35.8477	13.4253	1.04622	2.67017
gene19213	conserved hypothetical protein	35.71	7.97396	4.18206	4.47833
gene21225	Protein grpE (probable)	35.6613	15.9121	20.024	2.24114
gene25889	F-box/kelch-repeat protein At3g27150 (similar to)	35.6579	16.1701	25.8983	2.20518
gene26351	Anthocyanin 3'-O-beta-glucosyltransferase (3'GT) (probable)	35.4658	12.2856	9.55379	2.88677
gene10883	hypothetical protein	35.4591	16.539	11.5636	2.14397
gene29665	Putative beta-lactamase-like protein ENSP00000383859 (probable)	35.3215	13.8447	3.2376	2.55126
gene06276	1-aminocyclopropane-1-carboxylate oxidase homolog 1 (probable)	35.2917	14.5453	9.14976	2.42634
gene11740	Notch 4 intracellular domain Precursor (probable)	35.2108	10.1553	3.96333	3.46723
gene31199	Mucin-1 subunit beta Precursor (probable)	35.0771	6.79133	4.53921	5.16498
gene23777	SH3 domain-binding protein 1 (3BP-1) (probable)	35.065	15.7392	4.53982	2.22787
gene31102	Calmodulin-like protein 3 (probable)	35.0449	13.2811	13.7438	2.63871
gene14853	Keratin-associated protein 5-9 (UHS KerA) (probable)	35.0093	5.12703	0.716141	6.82838
gene06278	hypothetical protein	35.0042	6.48601	2.43347	5.39689
gene13468	Em-like protein GEA1 (EM1) (putative)	34.9683	15.0454	14.4871	2.32418
gene24183	Beta-galactosidase 3 (Lactase 3) Precursor (similar to)	34.9328	10.0262	1.08793	3.48416
gene15704	DNA-directed RNA polymerase III subunit rpc6 (RNA polymerase III subunit C6) (probable)	34.8248	16.5244	10.9963	2.10747
gene07008	Probable alanine aminotransferase mitochondrial (ALT) Precursor (putative)	34.8203	12.4343	5.36514	2.80035
gene08266	conserved hypothetical protein	34.8181	15.366	13.4697	2.26592
gene04054	Spore coat protein A (probable)	34.5935	4.91657	2.90826	7.03611
gene21312	hypothetical protein	34.4353	16.0556	14.0896	2.14474
gene29738	Ethylene-responsive transcription factor 4 (EREBP-3) (probable)	34.4067	15.8676	19.2994	2.16836
gene10076	Probable purine permease 5 (AtPUP5) (putative)	34.3187	12.0135	6.13512	2.85669
gene14864	GDP-mannose 46 dehydratase 1 (GMD 1) (putative)	34.2908	14.4782	9.95427	2.36844
gene03806	Proline dehydrogenase mitochondrial Precursor (putative)	34.2834	16.2109	8.12628	2.11484
gene21293	Wound-induced protein 1 (similar to)	33.8455	16.1637	28.6349	2.09392
gene05165	Glycoprotein G Precursor (probable)	33.8179	3.54127	0.248494	9.54967
gene03043	Heat shock cognate 70 kDa protein 2 (Hsc70.2) (similar to)	33.6247	10.1921	25.4586	3.29909
gene24960	Parotid hormone Precursor (probable)	33.5558	13.3823	8.47713	2.50747
gene15210	Beta-galactosidase 5 (Lactase 5) Precursor (similar to)	33.5262	6.92871	1.67976	4.83874
gene20188	Fatty acid 2-hydroxylase (probable)	33.4799	13.3059	11.7533	2.51618
gene20409	Non-specific lipid-transfer protein-like protein At5g64080 Precursor (probable)	33.3309	3.24818	1.32992	10.2614
gene06363	Cycloeucalenol cycloisomerase (putative)	33.3197	16.0604	5.56967	2.07466
gene08293	Fetuin-B Precursor (probable)	33.1737	9.45015	11.8308	3.51039
gene19853	Uncharacterized protein At4g26480 (similar to)	33.0338	7.34851	4.31263	4.49531
gene31121	ADIPOR-like receptor CG5315 (probable)	32.878	16.4275	25.6465	2.0014
gene30132	Peroxiredoxin-2E chloroplastic Precursor (similar to)	32.5862	14.5006	19.1896	2.24723
gene24493	Glycosyltransferase QUASIMODO1 (probable)	32.5631	11.9984	5.37003	2.71395
gene28178	GDSL esterase/lipase At2g30220 Precursor (putative)	32.5241	6.21556	5.51231	5.23268
gene00613	Sodium/hydrogen exchanger 7 (NHE-7) (putative)	32.5071	14.5344	20.1447	2.23656
gene21206	hypothetical protein	32.4856	9.59995	3.58864	3.38393
gene08644	14-alpha-glucan-branching enzyme (similar to)	32.3553	12.6093	2.76509	2.56598
gene09715	Olfactomedin-like protein 2A Precursor (probable)	32.2803	14.4654	6.64593	2.23155
gene12862	Zinc finger protein CONSTANS-LIKE 2 (probable)	32.2248	10.21	6.82066	3.15619
gene24094	Two-component response regulator ARR18 (similar to)	32.1192	11.0901	13.124	2.89621
gene08500	UPF0717 protein At5g11950 (putative)	32.0645	15.9205	5.21887	2.01403
gene19375	B3 domain-containing protein Os03g0212300 (probable)	31.6823	12.9905	7.56097	2.43888
gene17168	Rop guanine nucleotide exchange factor 1 (RopGEF1) (putative)	31.6168	8.60556	3.10101	3.674
gene19975	Allantoate deiminase chloroplastic (AtAAH) Precursor (similar to)	31.601	13.1015	6.97301	2.41202
gene06605	Brassinosteroid-regulated protein BRU1 Precursor (putative)	31.5369	7.2067	0.86386	4.37605
gene05791	Serine carboxypeptidase-like 18 Precursor (putative)	31.4516	15.4301	6.53633	2.03833
gene00897	Defensin-like protein Precursor (putative)	31.4461	11.4537	8.1814	2.74549
gene10517	Probable phthiotriol/phenolphthiotriol dimycocerosates methyltransferase 2	31.3395	15.6206	5.04705	2.00629
gene02005	hypothetical protein	31.3312	14.215	12.257	2.2041
gene26830	Auxin-responsive protein IAA8 (similar to)	31.3123	11.6039	11.2039	2.69842
gene02354	Interactor of constitutive active ROPs 1 (probable)	31.2738	9.20517	7.3425	3.39742
gene10950	UPF0497 membrane protein 11 (similar to)	31.1394	13.565	6.06085	2.29557
gene19924	UPF0392 protein F13G3.3 (probable)	31.0566	13.3665	7.83471	2.32346
gene19297	Cytochrome P450 86A2 (putative)	31.0327	10.2388	2.48195	3.03089
gene24027	Transcription factor MYB44 (AtMYB44) (probable)	31.0196	14.1924	19.8928	2.18564
gene18108	Zinc finger CCCH domain-containing protein 21 (AtC3H21) (similar to)	30.9709	11.6886	46.3782	2.64967
gene01827	Beta-13-glucosyltransferase (Beta3Glc-T) (probable)	30.7441	14.0815	7.1717	2.1833
gene26277	Probable carbohydrate esterase At4g34215 (similar to)	30.6708	12.477	4.985	2.45819
gene20470	Probable pyridoxal biosynthesis protein PDX1.2 (AtPDX1.2) (putative)	30.6655	14.3167	18.9635	2.14193
gene09357	FAM10 family protein At4g22670 (similar to)	30.5026	14.9105	7.3919	2.04571
gene06946	Conserved virulence factor B (probable)	30.4491	11.8653	7.11442	2.56623
gene12291	Probable xyloglucan endotransglucosylase/hydrolase protein 23 (At-XTH23) Precursor (putative)	30.3837	8.78791	1.78084	3.45745
gene02631	Probable xyloglucan glycosyltransferase 12 (AtCslC12) (putative)	30.3585	14.2976	6.75981	2.12333
gene02711	Graves disease carrier protein (GDC) (probable)	30.1652	14.2724	16.5005	2.11353
gene08980	GEM-like protein 4 (similar to)	30.1011	9.11995	6.518	3.30058
gene28706	Mitogen-activated protein kinase 10 (MAP kinase 10) (similar to)	30.0416	14.0246	15.0581	2.14207
gene01991	Diacylglycerol kinase iota (DAG kinase iota) (probable)	29.9321	9.00488	3.5711	3.32398
gene29518	Coiled-coil domain-containing protein 109A (probable)	29.8916	10.4961	125.648	2.84789
gene14981	Zinc finger protein CONSTANS-LIKE 4 (putative)	29.8242	7.89879	2.25434	3.77579
gene23120	GTP-binding protein YPTM2 (similar to)	29.8193	14.2532	11.3734	2.09211
gene06490	Hydroxysteroid 11-beta-dehydrogenase 1-like protein (11-beta-HSD3) Precursor (probable)	29.8136	5.88428	2.60273	5.06665
gene09493	Mannose-1-phosphate guanyltransferase alpha (probable)	29.7859	14.7781	5.06046	2.01555
gene11297	50S ribosomal protein L16 (probable)	29.7785	14.7795	17.0477	2.01485
gene30958	DELLA protein GAI (probable)	29.6531	8.5062	3.016	3.48606
gene01331	Peroxidase 55 (Atperox P55) Precursor (putative)	29.5029	10.0133	5.15263	2.94638
gene11683	Acyl-protein thioesterase 2 (APT-2) (probable)	29.2488	13.3948	5.03856	2.18359
gene12480	12-oxophytodienoate reductase 3 (OPDA-reductase 3) (similar to)	29.185	13.7392	8.98928	2.12421
gene30971	Histone-lysine N-methyltransferase SETD1B (hSET1B) (probable)	29.1241	12.9695	17.1029	2.24558
gene03869	Allene oxide cyclase 3 chloroplastic Precursor (putative)	28.9588	14.3831	6.53042	2.01339
gene31371	Chlorophyll a-b binding protein CP26 chloroplastic Precursor (similar to)	28.9263	1.33418	0.184333	21.6809
gene25654	UPF0497 membrane protein 14 (putative)	28.9134	2.8379	0.776645	10.1883
gene29993	Probable glutathione S-transferase GSTU6	28.8944	10.9801	5.38556	2.63152
gene03873	hypothetical protein	28.8915	9.96419	15.3502	2.89953
gene31891	Cysteine protease ATG4 (similar to)	28.8255	11.9421	14.7836	2.41377
gene22950	Rhicadhesin receptor Precursor (putative)	28.6428	1.98616	0.861772	14.4212
gene33264	Probable glutathione S-transferase (similar to)	28.6383	12.3123	4.93217	2.32599
gene23454	Protein distal antenna (probable)	28.5487	12.8632	4.46789	2.2194
gene07985	Lysosomal beta glucosidase Precursor (probable)	28.2756	9.39379	6.98594	3.01003
gene18602	Protein CCA1 (similar to)	28.2247	13.8316	5.05073	2.04059
gene24477	Probable polygalacturonase (PG) (similar to)	28.2168	13.76	6.36582	2.05064
gene26972	DNA-damage-repair/toleration protein DRT100 Precursor (putative)	28.1853	5.93939	0.419067	4.74548
gene09200	3-hydroxyisobutyryl-CoA hydrolase mitochondrial (HIB-CoA hydrolase) Precursor (probable)	28.1078	12.4959	6.45933	2.24936
gene26689	Disrupted in renal carcinoma protein 2 homolog (probable)	28.0712	2.62366	0.462864	10.6992
gene14456	Glucomannan 4-beta-mannosyltransferase 2 (AtCslA2) (putative)	27.8091	3.77641	0.874741	7.36389
gene21954	Glucan endo-13-beta-glucosidase ((1->3)-beta-glucanase) Precursor (probable)	27.6613	3.71507	0.2756	7.44571
gene13578	Serine/threonine-protein kinase phg2 (probable)	27.6461	10.0677	3.28803	2.74602
gene22136	FACT complex subunit SSRP1-A (probable)	27.6403	10.9453	2.5735	2.5253
gene30137	Protein hairless (probable)	27.5564	7.46583	3.65811	3.691
gene22519	Lipoxygenase A (putative)	27.5141	6.26528	53.7107	4.39153
gene29063	3-ketoacyl-CoA synthase 19 (KCS-19) (putative)	27.4961	9.85773	7.07347	2.78929
gene01492	Protein transport protein SFT2 (probable)	27.4511	12.0719	12.9898	2.27396
gene26774	Calcium and integrin-binding protein 1 (CIB) (probable)	27.3836	8.80458	5.22816	3.11015
gene09876	CRAL-TRIO domain-containing protein C23B6.04c (probable)	27.193	10.7294	6.2232	2.53443
gene31358	Heat stress transcription factor B-4b (OsHsf-19) (probable)	27.1874	7.77755	2.69475	3.49563
gene17149	Protein SPA1-RELATED 3 (putative)	27.1388	11.1722	14.4906	2.42913
gene08646	14-alpha-glucan-branching enzyme (similar to)	27.0361	10.643	4.16153	2.54027
gene27697	Protein notum homolog Precursor (probable)	27.0286	5.45425	26.8588	4.9555
gene02692	Homeobox protein cut (probable)	26.9512	6.45787	1.96492	4.17339
gene19808	UPF0497 membrane protein 12 (putative)	26.7764	6.85916	2.42201	3.90374
gene09242	Probable elongator complex protein 4 (ELP4)	26.7597	12.8128	6.23415	2.08851
gene03473	GDSL esterase/lipase At4g26790 Precursor (similar to)	26.7089	2.07306	0.653459	12.8838
gene09025	Oleosin 16 kDa (probable)	26.6754	7.23626	4.27727	3.68636
gene04394	hypothetical protein	26.6747	11.368	8.3202	2.34646
gene02245	Histone H3.2 (putative)	26.6221	6.50296	1.96385	4.09385
gene18032	Proton-coupled amino acid transporter 3 (Proton/amino acid transporter 3) (probable)	26.5932	10.5487	5.47534	2.52099
gene19619	tRNA wybutosine synthesizing protein 2 homolog (similar to)	26.541	6.14936	6.71869	4.31606
gene13498	hypothetical protein	26.4711	7.89161	6.01842	3.35433
gene10732	Probable serine/threonine-protein kinase At4g35230 (similar to)	26.3285	11.851	5.53188	2.22163
gene17345	Phosphoenolpyruvate carboxylase 1 (PEPCase 1) (probable)	26.3165	5.36081	1.81323	4.90904
gene26019	GDSL esterase/lipase At1g74460 Precursor (putative)	26.2073	2.85424	0.591544	9.18189
gene08703	Peroxidase 16 (Atperox P16) Precursor (putative)	26.199	7.74085	1.69006	3.38451
gene32220	Guanosine-diphosphatase (GDPase) (probable)	26.1543	10.95	5.90048	2.38852
gene17879	Pectinesterase 51 (PE 51) Precursor (putative)	26.1528	5.80692	5.80113	4.50373
gene14875	Probable salt tolerance-like protein At1g78600	26.142	8.31978	6.95859	3.14216
gene02387	Histone-like protein HC2 (probable)	26.0968	7.69264	2.8721	3.39244
gene15474	Probable plastid-lipid-associated protein 8 chloroplastic Precursor (putative)	26.0668	5.62619	1.38222	4.63311
gene22985	Mediator of RNA polymerase II transcription subunit 21 (probable)	26.0274	7.02748	5.94751	3.70366
gene32652	Origin recognition complex subunit 2 (probable)	26.0076	4.94583	1.84193	5.25849
gene13276	Paramyosin (probable)	26.0012	10.8984	6.57257	2.38577
gene16290	50S ribosomal protein L29 chloroplastic Precursor (similar to)	25.9988	12.1809	5.06274	2.13438
gene30397	Probable beta-13-galactosyltransferase 20 (putative)	25.9794	11.615	4.45732	2.2367
gene23920	Isocitrate lyase (ICL) (similar to)	25.9767	6.03203	20.8806	4.30647
gene09669	Thioredoxin H-type (probable)	25.9506	9.35447	4.45613	2.77414
gene28873	Probable 3-hydroxyisobutyrate dehydrogenase mitochondrial (HIBADH) Precursor (similar to)	25.8796	11.3714	5.26858	2.27586
gene05736	Probable histone acetyltransferase HAC-like 1	25.8718	11.3197	2.37751	2.28556
gene32197	GDSL esterase/lipase At5g62930 (putative)	25.8323	9.20188	2.58038	2.80728
gene01332	Probable transporter MCH1	25.791	12.7252	10.9181	2.02676
gene28181	PRA1 family protein B2 (AtPRA1.B2) (probable)	25.7531	11.6662	11.765	2.2075
gene05417	17.4 kDa class III heat shock protein (AtHsp17.4B) (probable)	25.71	5.78061	4.84848	4.44763
gene15403	Multiple epidermal growth factor-like domains 6 Precursor (probable)	25.615	1.57762	0.294441	16.2364
gene03607	Type I inositol-145-trisphosphate 5-phosphatase CVP2 (similar to)	25.5385	7.58078	2.08091	3.36885
gene13569	Thioredoxin H-type 9 (Trx-H-9) (similar to)	25.5204	11.776	8.56374	2.16716
gene32312	Probable protease htpX homolog	25.3962	12.6243	2.9104	2.01169
gene02337	Methionyl-tRNA synthetase (MetRS) (probable)	25.3794	8.22734	4.9754	3.08476
gene28564	OCIA domain-containing protein 1 (probable)	25.2604	6.80532	4.37877	3.71185
gene08495	Filament-like plant protein 6 (AtFPP6) (probable)	25.2144	8.56658	3.20385	2.94335
gene20426	Glucan endo-13-beta-glucosidase 7 ((1->3)-beta-glucanase 7) Precursor (similar to)	25.0823	6.6919	2.30395	3.74816
gene03755	X-linked retinitis pigmentosa GTPase regulator-interacting protein 1 (RPGR-interacting protein 1) (probable)	25.0395	10.575	5.57832	2.36779
gene14514	Senescence-associated protein DIN1 (similar to)	24.965	6.06934	7.91827	4.1133
gene00117	Protein kinase PVPK-1 (probable)	24.8801	10.4132	16.1791	2.38928
gene23995	Cyclin-I (probable)	24.8442	2.74748	1.17851	9.04255
gene09093	Glycogenin-1 (probable)	24.8316	1.85535	2.26097	13.3838
gene05723	Formamidase (probable)	24.6719	5.26598	3.13886	4.68516
gene21341	Potassium transporter 2 (AtPOT2) (similar to)	24.588	9.14079	13.1391	2.68993
gene04524	Anthocyanin 3'-O-beta-glucosyltransferase (3'GT) (probable)	24.5637	9.83842	7.26526	2.49671
gene13202	Keratin-associated protein 5-4 (UHS-Ser-2) (probable)	24.5527	11.102	3.85235	2.21155
gene26927	Cytospin-A-A (probable)	24.5523	8.23067	3.11787	2.98303
gene02555	IgLON family member 5 Precursor (probable)	24.4784	6.52038	4.85353	3.75414
gene24900	Trimethylamine dehydrogenase (TMADh) (probable)	24.4631	9.79117	5.8031	2.49848
gene11880	Exostosin-1 (probable)	24.4468	11.2271	4.41476	2.17749
gene02514	Isoflavone 2'-hydroxylase (probable)	24.4282	12.1836	24.0972	2.005
gene09570	Peptide transporter PTR5 (probable)	24.366	9.56984	31.4497	2.54612
gene15265	17.3 kDa class II heat shock protein (similar to)	24.34	5.89648	58.0938	4.12789
gene10758	Peroxidase 20 (Atperox P20) Precursor (similar to)	24.1667	2.34084	0.374327	10.3239
gene10785	Endonuclease (probable)	24.164	12.036	4.02374	2.00765
gene31422	hypothetical protein	24.1267	9.5847	6.03147	2.51721
gene30960	Arylsulfatase A family protein (probable)	24.1226	3.25187	0.200717	7.41806
gene29045	hypothetical protein	24.0262	3.36088	3.22126	7.1488
gene20424	Probable serine/threonine-protein kinase At1g01540 (similar to)	23.9045	10.3922	4.01911	2.30024
gene01806	Transketolase (TK) (probable)	23.8576	7.30796	9.46394	3.26461
gene09601	ABC transporter B family member 1 (ABC transporter ABCB.1) (putative)	23.766	8.84186	4.10975	2.6879
gene22172	Geranyltranstransferase (putative)	23.7566	6.57934	0.897619	3.61078
gene04097	MLP-like protein 34 (similar to)	23.5907	0.945966	0.274423	24.9382
gene09143	Chromosome-associated kinesin KIF4A (Chromokinesin-A) (probable)	23.4602	10.7529	3.16347	2.18175
gene01439	Photosystem I reaction center subunit V chloroplastic Precursor (similar to)	23.4477	2.14505	0.45475	10.9311
gene08908	Inositol 2-dehydrogenase (MI 2-dehydrogenase) (probable)	23.3309	11.3736	6.18569	2.05132
gene09354	Probable inactive receptor kinase RLK902 Precursor (putative)	23.3287	7.95887	1.16891	2.93115
gene01995	Cytochrome b6-f complex iron-sulfur subunit chloroplastic (RISP) Precursor (similar to)	23.2378	4.04251	0.70372	5.74835
gene17600	Ubiquitin-like protein SMT3 (similar to)	23.1539	3.26124	1.94345	7.09972
gene11425	23 kDa integral membrane protein (probable)	23.0246	8.99828	7.85322	2.55877
gene01835	RING-H2 finger protein ATL5M Precursor (probable)	22.9916	8.8961	15.6838	2.58446
gene14674	hypothetical protein	22.9814	8.18276	7.37687	2.80852
gene24430	Enoyl-[acyl-carrier-protein] reductase [NADH] chloroplastic Precursor (putative)	22.968	8.74614	2.64313	2.62608
gene22044	CMP-N-acetylneuraminate-beta-galactosamide-alpha-2 3-sialyltransferase (Beta-galactoside alpha-23-sialyltransferase) (probable)	22.9503	10.3673	7.25961	2.21372
gene00136	Gamma-interferon-inducible lysosomal thiol reductase Precursor (probable)	22.9274	9.1586	2.22741	2.50338
gene29347	Anthocyanin 5-aromatic acyltransferase (5AT) (probable)	22.8862	3.1164	0.45288	7.34379
gene02174	Flavoprotein wrbA (probable)	22.8446	11.1199	8.65111	2.0544
gene20190	Protein BTN2 (probable)	22.8201	9.70236	9.11362	2.35202
gene23866	Bromodomain-containing protein DDB_G0271118 (probable)	22.7426	1.08232	0.223825	21.0127
gene22925	Probable receptor-like protein kinase At2g42960 (putative)	22.6576	10.7078	8.47365	2.11599
gene00805	Serine carboxypeptidase-like 34 Precursor (similar to)	22.637	9.46581	8.31394	2.39145
gene16333	Putative mediator of RNA polymerase II transcription subunit 26 (probable)	22.6222	5.22059	1.70961	4.33328
gene13902	Blue copper protein Precursor (probable)	22.6078	8.52989	3.16343	2.65042
gene31596	Rab9 effector protein with Kelch motifs (probable)	22.5727	8.28596	5.9967	2.72421
gene12757	Protein AIR2 (probable)	22.5625	10.9526	9.17427	2.06001
gene15277	UPF0255 protein VV1_0328 (probable)	22.4851	9.31111	5.66601	2.41487
gene08630	Protein tssc1 homolog (probable)	22.4576	9.66567	3.31077	2.32344
gene19713	Solute carrier family 22 member 3 (probable)	22.4074	1.44809	0.354261	15.4737
gene30744	Putative serine/threonine-protein kinase receptor (SRK) Precursor (probable)	22.3821	11.0992	7.00823	2.01656
gene25773	Nuclear receptor corepressor 2 (N-CoR2) (probable)	22.3283	11.0627	25.5897	2.01834
gene15702	Ethylene-responsive transcription factor WIN1 (similar to)	22.2611	4.65337	4.8419	4.78386
gene21464	Probable gibberellin receptor GID1L3	22.1976	7.06906	8.17809	3.1401
gene06212	Polygalacturonase At1g48100 (PG) Precursor (probable)	22.1895	0.3764	0.0831346	58.9519
gene17333	Receptor-like protein kinase THESEUS 1 Precursor (putative)	22.178	10.133	3.35893	2.18869
gene08175	Zinc finger and SCAN domain-containing protein 29 (probable)	22.1509	4.20158	5.51651	5.27205
gene18926	Putative apospory-associated protein C	22.1388	8.81394	4.50385	2.51179
gene10189	Protein WDFY4 (similar to)	22.1232	5.61681	1.69592	3.93875
gene17686	Ribulose bisphosphate carboxylase small chain chloroplastic (RuBisCO small subunit) Precursor (similar to)	22.1223	2.86398	1.85528	7.7243
gene10149	Thiopurine S-methyltransferase (probable)	22.0517	7.39239	4.55843	2.98303
gene15915	Aspartic proteinase nepenthesin-1 Precursor (probable)	21.8849	2.25483	0.268256	9.7058
gene16519	Superoxide dismutase [Fe] (probable)	21.8755	9.30412	7.25044	2.35117
gene14536	hypothetical protein	21.8436	8.93139	16.4458	2.44572
gene27277	Mediator of RNA polymerase II transcription subunit 21 (probable)	21.7312	8.93469	9.74574	2.43223
gene27760	Ankyrin repeat PH and SEC7 domain containing protein secG (probable)	21.667	5.42788	2.49811	3.9918
gene02119	Probable 1-acyl-sn-glycerol-3-phosphate acyltransferase 5 (putative)	21.6601	9.91827	6.5495	2.18386
gene32248	Monocopper oxidase-like protein SKU5 Precursor (putative)	21.6569	5.84182	0.456904	3.70722
gene13628	Protein kinase APK1B chloroplastic Precursor (similar to)	21.5927	9.99949	6.20196	2.15938
gene12462	Multidrug and toxin extrusion protein 1 (hMATE-1) (probable)	21.5581	7.5541	5.26318	2.85382
gene25988	Probable glutathione S-transferase	21.4825	4.96113	1.80765	4.33016
gene09232	Probable RING-H2 finger protein ATL5G	21.3784	5.98584	4.1416	3.5715
gene00664	Aldehyde dehydrogenase family 2 member B7 mitochondrial (ALDH2b) Precursor (putative)	21.373	10.1926	11.8802	2.09691
gene02322	60S ribosomal protein L6 mitochondrial (similar to)	21.292	8.64301	5.99333	2.46349
gene26228	Cytochrome P450 94A2 (probable)	21.2446	9.72031	2.1402	2.18559
gene13457	Acyl-coenzyme A oxidase 4 peroxisomal (AOX 4) (putative)	21.1965	4.43297	3.17073	4.78156
gene18843	Lactosylceramide 4-alpha-galactosyltransferase (probable)	21.1478	7.24672	8.1872	2.91826
gene04435	Expansin-A1 (AtEXPA1) Precursor (similar to)	21.1327	2.02602	0.400918	10.4307
gene28497	Glucose and ribitol dehydrogenase (similar to)	21.1304	10.2879	4.86748	2.05392
gene22060	Fatty acyl-CoA reductase 3 (putative)	21.095	5.12991	1.70382	4.11215
gene16584	Probable WRKY transcription factor 74	21.0732	5.51076	5.25389	3.82402
gene19188	hypothetical protein	21.0142	8.70382	10.3386	2.41437
gene30024	Transcription factor MYB39 (AtMYB39) (similar to)	20.9783	1.58053	0.0680857	13.273
gene12294	Transcription factor TCP7 (probable)	20.9167	7.29476	7.69736	2.86736
gene06302	Homeobox protein Hox-B7 (probable)	20.9075	4.21217	2.83402	4.96359
gene19208	Alanyl-tRNA synthetase (AlaRS) (probable)	20.899	6.76794	3.81441	3.08794
gene18785	Reticulon-like protein B12 (AtRTNLB12) (probable)	20.8406	6.70704	2.13089	3.10728
gene24236	hypothetical protein	20.7927	9.85726	9.66539	2.10938
gene29779	Transcription elongation factor 1 homolog (similar to)	20.7334	7.75289	16.7938	2.67428
gene02612	Aminoacyl tRNA synthetase complex-interacting multifunctional protein 2 (probable)	20.723	2.30437	2.46893	8.99291
gene22520	Putative FBD-associated F-box protein At5g50270 (probable)	20.7032	10.1988	9.84726	2.02997
gene05176	Submandibular gland peptide T (SGP-T) Precursor (probable)	20.7004	2.36421	0.736901	8.75577
gene08288	hypothetical protein	20.666	7.17956	8.98118	2.87845
gene27811	Cyclin-P3-1 (CycP3) (similar to)	20.6186	7.15713	3.86101	2.88085
gene30993	hypothetical protein	20.5991	9.3205	0.551956	2.21008
gene10023	1-aminocyclopropane-1-carboxylate oxidase homolog 2 (putative)	20.565	5.57766	6.42066	3.68703
gene21314	HMG1/2-like protein (probable)	20.5133	6.83199	2.70347	3.00254
gene08094	Legumin B basic chain Precursor (probable)	20.4764	3.58531	1.33667	5.71119
gene22061	Fatty acyl-CoA reductase 1 (putative)	20.4367	4.52879	1.51805	4.51262
gene28844	Protein WAX2 (putative)	20.4276	7.99354	2.49015	2.55552
gene01960	Universal stress protein A-like protein (probable)	20.3681	9.70294	4.98237	2.09917
gene24850	Cyclic phosphodiesterase (CPDase) (putative)	20.3081	9.43406	7.9269	2.15264
gene09731	UPF0497 membrane protein At2g28370 (putative)	20.3059	8.85518	8.29998	2.29311
gene30514	Nudix hydrolase 18 mitochondrial (AtNUDT18) Precursor (similar to)	20.295	9.49191	2.39298	2.13814
gene11340	Acid phosphatase 1 Precursor (probable)	20.2898	8.94548	9.22132	2.26816
gene19953	MOSC domain-containing protein 2 mitochondrial Precursor (probable)	20.1064	8.08707	2.62875	2.48624
gene00630	Thioredoxin H-type 2 (Trx-H-2) (similar to)	20.0723	7.35029	5.32567	2.73082
gene21247	Monocopper oxidase-like protein SKS1 Precursor (putative)	19.9993	9.25154	4.1671	2.16172
gene20084	Photosystem I reaction center subunit III chloroplastic Precursor (similar to)	19.9862	4.74251	3.38406	4.21427
gene26029	Chlorophyll a-b binding protein P4 chloroplastic Precursor (putative)	19.9817	3.74223	1.09587	5.3395
gene03038	Wall-associated receptor kinase-like 14 Precursor (probable)	19.9558	9.00397	5.07556	2.21633
gene16592	Putative F-box/FBD/LRR-repeat protein At4g03220 (probable)	19.8724	2.71327	2.69912	7.32415
gene21066	hypothetical protein	19.7372	6.5414	2.16828	3.01727
gene15475	Selenoprotein H (SelH) (probable)	19.6227	7.41291	3.76155	2.6471
gene05164	Beta-D-xylosidase 1 (AtBXL1) Precursor (similar to)	19.6059	6.25154	0.505331	3.13617
gene20341	Chlorophyllase-1 (AtCLH1) (putative)	19.5779	4.13624	4.54614	4.73326
gene06301	MADS-box transcription factor 17 (probable)	19.469	2.86949	0.32339	6.78483
gene06461	Probable S-acyltransferase At3g26935 (putative)	19.4577	6.40555	5.3159	3.03762
gene08621	4-coumarate--CoA ligase-like 5 (At4CL9) (putative)	19.2978	8.2735	6.61309	2.33248
gene27505	Xyloglucan galactosyltransferase KATAMARI1 homolog (probable)	19.2389	9.4277	2.85895	2.04067
gene09387	hypothetical protein	19.2198	7.14492	1.86538	2.68999
gene22301	GDSL esterase/lipase At1g54790 Precursor (putative)	19.0715	1.6656	0.424688	11.4503
gene08544	DEAD-box ATP-dependent RNA helicase 53 (probable)	19.0116	8.53788	13.6193	2.22673
gene04332	Lateral signaling target protein 2 homolog (probable)	18.999	6.09108	2.93471	3.11915
gene00679	Tripartite motif-containing protein 71 (probable)	18.9714	5.88602	0.696333	3.22313
gene10042	Translation initiation factor IF-2 (probable)	18.9666	9.11111	3.40958	2.0817
gene05429	GDSL esterase/lipase 1 Precursor (probable)	18.9576	2.23502	0.086309	8.48207
gene25443	Nucleobase-ascorbate transporter 4 (AtNAT4) (similar to)	18.8674	2.04926	9.84893	9.20691
gene30755	tRNA (guanine-N(7)-)-methyltransferase (probable)	18.8471	6.53241	6.18013	2.88517
gene12097	Upstream stimulatory factor (USF) (probable)	18.8444	8.81594	3.58117	2.13754
gene19293	hypothetical protein	18.8284	7.76714	4.67756	2.42411
gene29769	Glutaredoxin-C9 (AtGrxC9) (probable)	18.7775	6.84653	21.904	2.74263
gene27156	Secologanin synthase (SLS) (similar to)	18.7617	2.98908	1.44537	6.27673
gene06964	Oxysterol-binding protein-related protein 3 (OSBP-related protein 3) (probable)	18.7567	6.98071	1.66529	2.68693
gene34666	Chlorophyll a-b binding protein 40 chloroplastic (LHCP) Precursor	18.7269	0.341346	0.165992	54.8619
gene09515	Putative disease resistance RPP13-like protein 1 (probable)	18.7235	6.88295	2.90562	2.72027
gene25112	Protein RUPTURED POLLEN GRAIN 1 (probable)	18.6859	3.66012	3.76833	5.10528
gene27740	Probable indole-3-acetic acid-amido synthetase GH3.6 (OsGH3-6)	18.6039	6.59431	4.41651	2.82121
gene17923	hypothetical protein	18.5456	9.22708	7.7251	2.00991
gene21425	LRR receptor-like serine/threonine-protein kinase GSO1 Precursor (probable)	18.4651	9.02994	5.83647	2.04488
gene19850	Root phototropism protein 3 (probable)	18.4581	2.44389	1.47142	7.55275
gene25805	Glucan endo-13-beta-glucosidase-like protein 3 Precursor (similar to)	18.4549	1.01098	1.03295	18.2545
gene14290	Peptide transporter PTR1 (probable)	18.4222	3.13267	0.679252	5.88067
gene29850	UDP-glucuronate 4-epimerase 1 (AtUGlcAE3) (similar to)	18.3971	8.88049	10.1087	2.07163
gene10191	hypothetical protein	18.3907	6.17221	1.41435	2.97959
gene11598	Heparanase-like protein 3 Precursor (similar to)	18.3513	4.41813	0.76532	4.15364
gene02698	Fatty acid desaturase 2 (Delta(6) desaturase) (probable)	18.3314	4.71096	0.424433	3.89123
gene16804	Photosystem I reaction center subunit XI chloroplastic (PSI-L) Precursor (putative)	18.3292	1.63596	0.472436	11.204
gene04477	Putative phospholipid-transporting ATPase 9 (AtALA9)	18.3029	5.07115	4.01712	3.60921
gene14171	Glycine-rich RNA-binding protein 2 mitochondrial (AtGRP2) Precursor (similar to)	18.2696	7.27712	4.8654	2.51056
gene07950	BAG family molecular chaperone regulator 1 (BAG-1) (probable)	18.2531	3.94925	3.95183	4.62192
gene00564	AP-3 complex subunit beta-1 (probable)	18.2326	4.20284	1.34943	4.33817
gene23930	Protein Niban (probable)	18.2299	3.66999	0.898271	4.96729
gene10289	Methylthioribulose-1-phosphate dehydratase (MTRu-1-P dehydratase) (probable)	18.1761	6.40328	2.54253	2.83856
gene20047	60S ribosomal protein L27-3 (similar to)	18.1372	8.56472	10.5812	2.11766
gene07983	Laccase-4 Precursor (putative)	18.1132	1.17259	0.428112	15.4472
gene20928	Exostosin-2 (probable)	18.1091	7.06769	4.18291	2.56224
gene18720	Protein FAM126B (probable)	17.9707	3.0994	0.984006	5.79813
gene06389	Malate synthase glyoxysomal (putative)	17.9234	8.60398	10.4476	2.08316
gene05281	Nucleoside diphosphate kinase (NDK) (probable)	17.8956	8.63031	3.30689	2.07357
gene21621	Fimbrin-like protein 2 (putative)	17.798	6.72226	2.61716	2.64762
gene11056	L-ascorbate oxidase (Ascorbase) Precursor (similar to)	17.7865	3.14648	0.695911	5.65282
gene06990	Inactive hydroxysteroid dehydrogenase-like protein 1 (probable)	17.773	3.51823	0.758528	5.05167
gene28302	hypothetical protein	17.754	8.24862	4.28594	2.15236
gene14970	UPF0261 protein SACE_5696 (probable)	17.7354	6.6919	6.75869	2.65028
gene28704	Transcription factor bHLH149 (bHLH 149) (probable)	17.7302	4.5701	0.453613	3.87962
gene18836	hypothetical protein	17.673	5.46358	2.20711	3.23469
gene11966	Annexin D5 (similar to)	17.6589	6.52206	18.733	2.70757
gene25473	Transmembrane protein 214 (probable)	17.6305	6.05497	1.56776	2.91173
gene25582	Late embryogenesis abundant protein Lea5 (probable)	17.6074	5.14136	3.85514	3.42466
gene13099	Disease resistance protein At4g27190 (probable)	17.5623	5.45704	6.08993	3.21829
gene25281	3-ketoacyl-CoA synthase 4 (KCS-4) (putative)	17.5261	7.84135	3.58253	2.23508
gene29747	Midnolin (probable)	17.5238	4.82703	1.26117	3.63035
gene24063	Nodulation protein H (similar to)	17.5213	7.19746	3.24334	2.43437
gene02593	Transmembrane protein 201 (probable)	17.4882	4.44243	4.12232	3.93662
gene02604	U-box domain-containing protein 30 (putative)	17.4452	7.11207	4.03043	2.45289
gene23829	Histone H2B.1 sperm (probable)	17.2709	3.86196	0.695141	4.47207
gene02361	Peroxisomal (S)-2-hydroxy-acid oxidase (GOX) (putative)	17.2664	4.65856	1.73431	3.70637
gene05625	RNA-binding protein 33 (probable)	17.2349	7.82934	1.97763	2.20132
gene14761	Epoxide hydrolase 3 (probable)	17.2237	2.93101	1.88169	5.87638
gene23406	hypothetical protein	17.2165	5.66731	3.94023	3.03786
gene08797	Branched-chain-amino-acid aminotransferase-like protein 3 chloroplastic Precursor (similar to)	17.2134	7.91554	4.29734	2.17464
gene28374	Auxin-induced protein 5NG4 (probable)	17.2018	2.90956	4.46572	5.91217
gene26596	Protein kinase APK1A chloroplastic Precursor (similar to)	17.1484	6.50348	5.74002	2.63681
gene09620	Cytokinin-O-glucosyltransferase 2 (AtZOG2) (probable)	17.0498	8.15579	2.90705	2.09052
gene03524	Autophagy-related protein 9 (probable)	17.0459	8.30569	9.99385	2.05232
gene27738	hypothetical protein	17.0201	5.3386	1.3624	3.18811
gene26333	Ribulose bisphosphate carboxylase/oxygenase activase chloroplastic (RuBisCO activase) Precursor (putative)	16.988	0.67391	0.248596	25.2081
gene19763	Abnormal spindle-like microcephaly-associated protein homolog (probable)	16.962	6.42512	17.1934	2.63995
gene24163	Naphthalene 12-dioxygenase system ferredoxin subunit (probable)	16.9227	7.88732	3.08968	2.14556
gene13972	Protein-tyrosine phosphatase-like member B (probable)	16.8607	3.61724	2.73852	4.66121
gene14467	Phospholipid:diacylglycerol acyltransferase (PDAT) (probable)	16.8373	2.125	0.296207	7.92342
gene25369	Pre-mRNA polyadenylation factor fip1 (probable)	16.809	6.16515	2.58243	2.72645
gene02783	Chaperone protein dnaJ 72 (AtJ72) (probable)	16.775	7.79935	16.681	2.15082
gene27980	31 kDa ribonucleoprotein chloroplastic Precursor (similar to)	16.762	6.84782	2.97446	2.44778
gene16735	Sorbitol dehydrogenase (probable)	16.7518	6.53213	5.28305	2.56452
gene10539	B3 domain-containing transcription factor LEC2 (similar to)	16.6638	2.40911	0.388448	6.91701
gene19454	Blue copper protein Precursor (probable)	16.5547	6.92891	3.61963	2.38922
gene15416	hypothetical protein	16.5501	5.30212	3.60847	3.12141
gene10484	Two-component response regulator-like APRR2 (probable)	16.5267	4.52697	3.61212	3.65071
gene29402	Oxygen-evolving enhancer protein 1 chloroplastic (OEE1) Precursor (putative)	16.465	1.20517	0.263974	13.662
gene12917	Auxin response factor 19 (similar to)	16.4491	8.10418	4.25761	2.02971
gene25849	Putative ionic transporter y4hA (probable)	16.4229	6.19297	3.59816	2.65186
gene30712	U-box domain-containing protein 4 (probable)	16.4014	7.40229	7.67535	2.21572
gene28781	Oxygen-evolving enhancer protein 2 chloroplastic (OEE2) Precursor (putative)	16.3545	1.48676	0.43807	11
gene26926	Formin-like protein 18 Precursor (probable)	16.3469	4.48245	2.03208	3.64687
gene02168	UPF0496 protein At4g34320 (putative)	16.3267	7.00999	9.45961	2.32906
gene05137	Seed maturation protein PM36 (putative)	16.299	7.02943	4.89446	2.31868
gene04207	DUF246 domain-containing protein At1g04910 (probable)	16.2715	7.65815	2.62608	2.12473
gene12734	Acyl-CoA-binding protein (ACBP) (similar to)	16.0924	7.92747	3.79348	2.02996
gene25521	Protein PLASTID MOVEMENT IMPAIRED 2 (probable)	16.0616	2.85557	4.88392	5.62463
gene22961	Transcription factor MYB86 (AtMYB86) (similar to)	15.9905	7.37575	8.14956	2.16799
gene03835	Anthocyanin 5-aromatic acyltransferase (5AT) (probable)	15.9753	0.963696	0.221902	16.5771
gene27463	Uncharacterized membrane protein At4g09580 (similar to)	15.9673	7.53814	9.01255	2.1182
gene08494	Putative cation exchanger C3A12.06c (similar to)	15.9492	5.44902	2.08441	2.92699
gene30968	EG45-like domain containing protein (PNP) Precursor (probable)	15.9047	2.92597	0.865764	5.43571
gene20125	Cytokinin-N-glucosyltransferase 2 (probable)	15.8667	7.79209	7.00848	2.03626
gene23620	RING-H2 finger protein ATL4E (probable)	15.7876	5.23775	1.86554	3.0142
gene32062	Hydroquinone glucosyltransferase (similar to)	15.7816	6.11472	5.75612	2.58091
gene32177	Serine/threonine-protein kinase HT1 (similar to)	15.7401	5.56637	3.84802	2.82772
gene08828	Aquaporin TIP4-1 (AtTIP4) (putative)	15.7388	2.95884	0.846747	5.31927
gene33550	Flavoprotein wrbA (probable)	15.6789	4.15679	5.19657	3.77187
gene01068	Transcription factor bHLH113 (bHLH 113) (similar to)	15.5817	7.03703	4.05924	2.21425
gene10328	Allene oxide cyclase 4 chloroplastic Precursor (similar to)	15.5636	3.85856	1.50049	4.03352
gene16185	Photosystem I reaction center subunit N chloroplastic (PSI-N) Precursor (putative)	15.5454	1.03273	1.22176	15.0527
gene19013	Probable WRKY transcription factor 43 (similar to)	15.5243	1.73969	0.163505	8.92363
gene12727	Cadherin-like protein 28 Precursor (probable)	15.4731	2.76599	0.998835	5.59405
gene15771	Lipase Precursor (probable)	15.4639	6.64443	1.28341	2.32735
gene14102	Fasciclin-like arabinogalactan protein 4 Precursor (similar to)	15.4548	5.33611	1.1594	2.89626
gene06189	Uncharacterized protein At1g14870 (similar to)	15.4313	1.14499	1.74005	13.4773
gene08129	Methyl-accepting chemotaxis protein 1 (probable)	15.3987	4.22179	2.95796	3.64744
gene06200	HMG-Y-related protein A (similar to)	15.3577	5.62629	2.51736	2.72964
gene05525	Beta-amyrin synthase (AtBAS) (putative)	15.3126	5.52865	0.475983	2.76967
gene02041	Glycerate dehydrogenase (GDH) (putative)	15.3014	4.99785	1.16783	3.0616
gene23932	Disease resistance response protein 206 (probable)	15.2936	3.52749	3.58285	4.33555
gene22355	Reticulocyte-binding protein 2 Precursor (probable)	15.2863	6.1559	3.62024	2.4832
gene32228	Nitrate/chlorate transporter (putative)	15.2718	4.58249	2.13966	3.33264
gene04041	Protein tweety (Dttyh1) (probable)	15.2491	6.09457	7.63779	2.50208
gene30129	Glucomannan 4-beta-mannosyltransferase 9 (AtCslA9) (putative)	15.2276	2.21555	0.285828	6.87306
gene32413	1-phosphatidylinositol-45-bisphosphate phosphodiesterase (PLC) (similar to)	15.1685	7.25085	5.78054	2.09197
gene02661	UPF0587 protein C1orf123 (probable)	15.1562	5.00168	3.95162	3.03023
gene28063	Probable inactive receptor kinase At5g58300 Precursor (putative)	15.0626	5.83581	1.67276	2.58107
gene19322	Beta-amylase (similar to)	15.0527	5.56551	2.41571	2.70463
gene04470	Involucrin (probable)	15.0313	6.03229	2.41046	2.49181
gene16571	Auxin-responsive protein IAA16 (similar to)	15.0288	4.67416	10.6862	3.21529
gene11247	Amino acid permease 3 (putative)	15.0181	6.43201	3.35978	2.3349
gene03746	3-ketoacyl-CoA synthase 6 (KCS-6) (putative)	15.0045	5.74592	2.85987	2.61134
gene11354	Zinc finger CCCH domain-containing protein 20 (AtC3H20) (putative)	14.8849	6.73183	9.19483	2.21112
gene19819	Girdin (APE) (probable)	14.8676	1.34061	0.282393	11.0902
gene33409	Random slug protein 5 (probable)	14.8573	6.24207	1.61803	2.38019
gene14986	Aspartic proteinase nepenthesin-2 Precursor (probable)	14.855	1.90966	0.291188	7.77885
gene25703	Stem 28 kDa glycoprotein Precursor (similar to)	14.8375	7.05095	7.30136	2.10433
gene34124	Putative disease resistance RPP13-like protein 1 (probable)	14.8335	6.11253	3.46094	2.42674
gene00678	Glycerol-3-phosphate transporter (G-3-P transporter) (probable)	14.8325	3.22855	0.706769	4.59416
gene08586	Thioredoxin H-type 4 (Trx-H-4) (probable)	14.7689	2.22414	0.869505	6.64026
gene10567	Nucleoporin nup60 (probable)	14.7416	6.33796	4.52899	2.32592
gene20986	Omega-3 fatty acid desaturase chloroplastic Precursor (putative)	14.7411	2.89309	2.52206	5.09528
gene13482	Early nodulin-20 (N-20) Precursor (probable)	14.7329	3.93212	4.50635	3.74682
gene11188	Uncharacterized protein At1g77540 (similar to)	14.7127	6.32902	5.38967	2.32464
gene07980	Peptide transporter PTR1 (putative)	14.7094	6.47444	4.64849	2.27192
gene32033	Probable UDP-sugar transporter protein SLC35A4	14.6855	6.30153	4.37884	2.33047
gene20877	17.8 kDa class I heat shock protein (putative)	14.6741	2.76734	1.3281	5.3026
gene11321	2345-tetrahydropyridine-26-dicarboxylate N-succinyltransferase (probable)	14.6739	7.23361	8.06009	2.02857
gene23053	Serine/threonine-protein kinase PBS1 (probable)	14.6736	5.48277	1.48618	2.67631
gene23618	Cytochrome P450 77A3 (putative)	14.6631	4.45155	1.11898	3.29393
gene16354	Tether containing UBX domain for GLUT4 (probable)	14.616	6.9729	3.72768	2.09612
gene12086	Putative laccase-9 Precursor (probable)	14.5526	5.57326	3.27139	2.61115
gene10322	Probable RNA-directed RNA polymerase	14.5129	4.51496	1.81375	3.21441
gene11055	L-ascorbate oxidase (Ascorbase) Precursor (similar to)	14.4994	2.00747	0.583308	7.22271
gene34042	Disease resistance response protein 206 (probable)	14.4958	3.37715	3.65497	4.29231
gene10423	Putative apospory-associated protein C (probable)	14.484	5.01352	2.14343	2.88899
gene29734	Receptor-like protein kinase At3g21340 Precursor (probable)	14.4838	5.65436	1.48174	2.56154
gene25767	Aquaporin TIP2-1 (AtTIP2) (putative)	14.4505	1.01238	0.729864	14.2738
gene29510	Probable calcium-binding protein CML41 (similar to)	14.4225	1.34834	1.32891	10.6965
gene04630	Putative F-box protein At5g55150 (probable)	14.3464	7.12053	5.3605	2.01479
gene12527	CAS1 domain-containing protein 1 Precursor (probable)	14.2847	7.0417	6.218	2.02859
gene27534	conserved hypothetical protein	14.2649	4.36084	2.28969	3.27114
gene18380	RING-H2 finger protein ATL2J (probable)	14.2321	5.33582	6.0389	2.66728
gene16823	Ycf60-like protein (probable)	14.2262	3.71667	5.85549	3.82768
gene12641	Serine/threonine-protein kinase PBS1 (probable)	14.2019	6.97896	3.5584	2.03496
gene03216	Ankyrin repeat-containing protein At3g12360 (probable)	14.1468	6.01513	3.0776	2.35188
gene21156	Blue copper protein Precursor (probable)	14.096	1.57057	0.641373	8.97509
gene22505	Zinc finger protein MAGPIE (similar to)	14.0646	4.03768	2.77188	3.48333
gene23387	DNA (cytosine-5)-methyltransferase 1 (Dnmt1) (probable)	14.0623	0.746899	0.231491	18.8276
gene15092	Coiled-coil domain-containing protein 109A (probable)	14.0515	3.30443	1.38445	4.25233
gene01861	Amiloride-sensitive sodium channel subunit alpha (probable)	14.0496	6.66131	8.845	2.10913
gene19437	Gibberellin 20 oxidase 1 (AtGA20ox) (putative)	14.0423	1.51209	0.154808	9.28667
gene14961	Probable mitochondrial chaperone bcs1	14.0327	6.13162	4.49181	2.28857
gene24729	E3 ubiquitin-protein ligase SINAT2 (similar to)	14.0292	6.14233	9.60337	2.28402
gene20824	F-box/kelch-repeat protein At3g06240 (probable)	13.9883	5.59865	6.60202	2.49851
gene17651	hypothetical protein	13.9797	4.15732	0.959409	3.36268
gene24290	Putative laccase-9 Precursor (probable)	13.9667	5.1684	5.10161	2.70232
gene12667	Heat shock factor protein HSF30 (HSTF 30) (probable)	13.9643	3.72404	2.41302	3.74977
gene07453	Glucose-6-phosphate/phosphate translocator 1 chloroplastic Precursor (probable)	13.9538	6.96294	2.99143	2.00401
gene11879	Exostosin-1 (probable)	13.9165	5.70579	1.69158	2.43902
gene22384	Pistil-specific extensin-like protein (PELP) Precursor (probable)	13.8999	3.9042	0.432064	3.56023
gene04525	Anthocyanin 3'-O-beta-glucosyltransferase (3'GT) (probable)	13.885	3.14159	3.30069	4.41976
gene22273	Probably inactive leucine-rich repeat receptor-like protein kinase At3g28040 Precursor (putative)	13.8805	2.38602	0.339757	5.81744
gene31278	Protochlorophyllide reductase chloroplastic (PCR) Precursor (putative)	13.8739	4.98954	1.26655	2.78059
gene10996	17.6 kDa class II heat shock protein (AtHsp17.6) (probable)	13.8456	4.8332	40.9783	2.86469
gene08522	Disks large homolog 5 (probable)	13.8396	2.99551	1.40732	4.62011
gene34044	Disease resistance response protein 206 (probable)	13.83	2.11698	3.28017	6.53287
gene14139	Osmotin-like protein Precursor (similar to)	13.8232	2.12094	0.590835	6.51749
gene23404	Probable inactive purple acid phosphatase 29 Precursor (similar to)	13.8166	2.00954	0.747248	6.87547
gene24598	Multiple exostoses homolog 1 (probable)	13.8049	4.55023	4.53217	3.03389
gene17190	Expansin-like A2 (AtEXLA2) Precursor (putative)	13.8048	4.40877	1.78164	3.13122
gene05204	Probable xyloglucan endotransglucosylase/hydrolase protein 23 (At-XTH23) Precursor (putative)	13.7833	5.87852	4.70329	2.34469
gene30612	Chaperone protein dnaK (probable)	13.7794	4.8605	2.11062	2.83497
gene30398	hypothetical protein	13.7653	3.37281	1.77197	4.08126
gene30090	Exostosin-1a (probable)	13.7599	4.97561	10.7699	2.76547
gene03729	Monoglyceride lipase (MGL) (probable)	13.7543	6.09447	4.10228	2.25684
gene02509	B3 domain-containing protein REM10 (probable)	13.7366	4.68457	1.51916	2.93231
gene01202	1-aminocyclopropane-1-carboxylate oxidase (ACC oxidase) (similar to)	13.7366	6.81944	100.857	2.01433
gene07032	Phosphatidylserine decarboxylase beta chain (probable)	13.7286	5.72593	2.19709	2.39762
gene19731	Aspartic proteinase nepenthesin-1 Precursor (probable)	13.7214	2.24815	1.69988	6.10341
gene01893	2-hydroxymuconic semialdehyde hydrolase (HMSH) (probable)	13.6939	5.77174	2.01651	2.37257
gene32595	Auxin-responsive protein IAA7 (similar to)	13.689	0.313583	0.166459	43.6535
gene23446	Reticulon-like protein B8 (AtRTNLB8) (probable)	13.6782	3.96231	1.28675	3.45209
gene26798	Beta-glucosidase 17 (AtBGLU17) Precursor (similar to)	13.6421	5.17782	4.94889	2.63472
gene29465	Lipopolysaccharide core biosynthesis mannosyltransferase lpcC (probable)	13.6129	4.10459	1.17788	3.31651
gene01931	Tropinone reductase homolog At1g07440 (similar to)	13.5975	1.57213	0.804257	8.64906
gene09113	Remorin (probable)	13.5869	5.55576	1.87057	2.44555
gene27587	Photosystem II 22 kDa protein chloroplastic Precursor (probable)	13.5772	4.26748	2.46533	3.18156
gene11123	Auxin transporter-like protein 3 (putative)	13.5085	1.39053	4.47222	9.7146
gene01921	Cleavage stimulation factor 64 kDa subunit (CSTF 64 kDa subunit) (probable)	13.5076	6.13653	13.5419	2.20117
gene20701	Probable elongator complex protein 4 (ELP4)	13.5029	4.6024	3.79757	2.93389
gene16097	Chlorophyll a-b binding protein CP24 10A chloroplastic (CAB-10A) Precursor (putative)	13.4172	2.05254	0.871075	6.53686
gene13819	UPF0706 protein At5g01750 (similar to)	13.3837	3.565	0.517076	3.75419
gene02015	Peroxidase 43 (Atperox P43) Precursor (similar to)	13.381	2.89568	0.390799	4.62103
gene32247	Acid beta-fructofuranosidase 38 kDa subunit Precursor (putative)	13.3806	3.49011	2.82426	3.83386
gene10487	hypothetical protein	13.318	5.97024	14.472	2.23073
gene14429	Xanthoxin dehydrogenase (similar to)	13.2874	3.87414	0.763025	3.42976
gene23616	hypothetical protein	13.222	5.6876	4.92141	2.32471
gene26686	Ras-related protein ARA-3 (similar to)	13.2111	6.35759	3.96309	2.078
gene14332	Pheophorbide a oxygenase chloroplastic (Pheide a oxygenase) Precursor (probable)	13.0784	2.48557	0.753373	5.26173
gene23163	Methyl-CpG-binding domain protein 6 (probable)	13.0178	5.95428	2.32494	2.18629
gene29328	Thylakoid membrane phosphoprotein 14 kDa chloroplastic Precursor (probable)	12.9792	2.5522	0.248596	5.08549
gene11652	Metal-nicotianamine transporter YSL2 (AtYSL2) (probable)	12.9767	4.29835	3.0062	3.01899
gene24004	RING finger protein B (Protein rngB) (probable)	12.964	2.76129	1.01305	4.69491
gene10131	Acyl-coenzyme A thioesterase 9 mitochondrial (Acyl-CoA thioesterase 9) Precursor (probable)	12.9465	6.3089	2.65427	2.0521
gene03996	Protein kinase 2B chloroplastic Precursor (similar to)	12.9006	4.6895	5.34059	2.75095
gene13384	Cytochrome P450 704C1 (probable)	12.8992	2.39745	1.62731	5.3804
gene34114	Putative disease resistance RPP13-like protein 1 (probable)	12.8311	5.50426	4.21746	2.33111
gene29789	Chaperone protein dnaJ (probable)	12.8037	6.08975	6.10014	2.10249
gene04475	Vacuolar membrane-associated protein IML1 (similar to)	12.7961	2.22316	2.20113	5.75585
gene21583	Replication-associated recombination protein A (probable)	12.7435	4.99631	4.02496	2.55058
gene22806	CBL-interacting serine/threonine-protein kinase 1 (putative)	12.7416	5.82384	9.78502	2.18784
gene11959	Tumstatin Precursor (probable)	12.6762	3.0611	2.97442	4.14106
gene01908	2-keto-3-deoxy-L-rhamnonate aldolase (KDR aldolase) (probable)	12.6519	5.30008	6.89212	2.38712
gene15877	4-coumarate--CoA ligase 2 (4CL 2) (putative)	12.5863	1.74645	0.521324	7.20682
gene22704	Ataxin-7 (probable)	12.5764	4.09566	2.66202	3.07067
gene22035	Nudix hydrolase 26 chloroplastic (AtNUDT26) Precursor (similar to)	12.5726	5.75775	6.83828	2.1836
gene25776	UDP-glucose 6-dehydrogenase (UDP-Glc dehydrogenase) (putative)	12.5678	4.33874	3.08791	2.89666
gene01653	Probable fructose-bisphosphate aldolase 2 chloroplastic Precursor (putative)	12.5492	1.26384	0.797351	9.92947
gene14081	Glucan endo-13-beta-glucosidase ((1->3)-beta-glucanase) Precursor (similar to)	12.5473	5.57067	17.0403	2.25238
gene30810	Transcriptional regulatory protein ASH1 (probable)	12.4742	5.73338	9.57535	2.17571
gene15525	Nuclear transcription factor Y subunit B-3 (AtNF-YB-3) (similar to)	12.4179	5.39565	2.8876	2.30146
gene11207	hypothetical protein	12.4148	3.41376	3.15792	3.6367
gene29761	C-type lectin isoform 1 Precursor (probable)	12.3847	1.70177	0.170029	7.27751
gene01411	WD repeat-containing protein LWD1 (AtAN11-A) (similar to)	12.3776	5.2266	7.94354	2.36821
gene17933	Magnesium-protoporphyrin IX monomethyl ester [oxidative] cyclase chloroplastic (Mg-protoporphyrin IX monomethyl ester oxidative cyclase) Precursor (similar to)	12.3736	3.01498	0.956247	4.10403
gene01392	Guanine nucleotide-binding protein subunit beta-like protein (similar to)	12.3636	4.34098	8.1663	2.84811
gene31952	B3 domain-containing protein At2g35310 (probable)	12.3607	1.63654	0.424163	7.55294
gene15201	BEL1-like homeodomain protein 11 (BEL1-like protein 11) (similar to)	12.3586	2.19158	0.346019	5.63913
gene29434	GDSL esterase/lipase At2g23540 Precursor (similar to)	12.2971	1.76364	0.348263	6.97258
gene21167	Ethylene-responsive transcription factor ERF106 (similar to)	12.2808	3.28706	6.15453	3.73612
gene27510	ATP synthase delta chain chloroplastic Precursor (similar to)	12.2252	3.80234	1.74059	3.21519
gene10607	Monoglyceride lipase (MGL) (probable)	12.2212	3.74268	3.2125	3.26536
gene21513	Leucyl-tRNA synthetase (LeuRS) (probable)	12.2046	6.08528	5.97683	2.00559
gene13603	Secologanin synthase (SLS) (probable)	12.1964	2.50978	0.408302	4.85956
gene06416	Lysosomal alpha-mannosidase (Laman) Precursor (probable)	12.1907	5.56786	1.27218	2.18947
gene32332	Solute carrier family 35 member E4 (probable)	12.174	3.41725	1.14386	3.56252
gene25288	DEAD-box ATP-dependent RNA helicase 46 (probable)	12.1537	1.61653	1.57083	7.51839
gene05406	Auxin-repressed 12.5 kDa protein (similar to)	12.1357	1.20284	0.463369	10.0892
gene23784	Probable NADP-dependent oxidoreductase P1	12.1322	3.09378	1.3862	3.9215
gene19231	Diacylglycerol kinase (DAG kinase) (probable)	12.1067	5.99572	2.06916	2.01922
gene12910	conserved hypothetical protein	12.0704	2.77479	6.61881	4.35002
gene23669	Serine/threonine-protein kinase pkn5 (probable)	12.0649	5.47992	6.71332	2.20165
gene10495	Glycine-rich cell wall structural protein 1.8 (GRP 1.8) Precursor (similar to)	12.0524	4.17082	0.433203	2.88969
gene08782	Cytochrome P450 71A4 (similar to)	12.0017	4.32042	9.99296	2.7779
gene20173	Reticuline oxidase-like protein Precursor (probable)	11.9929	2.38306	0.791674	5.03254
gene08941	60S ribosome subunit biogenesis protein NOP8 (probable)	11.972	4.90904	3.78019	2.43877
gene08836	Serine/threonine-protein kinase TEL1 (probable)	11.9596	4.87573	2.65596	2.45289
gene01820	WAS/WASL-interacting protein family member 1 (WASP-interacting protein) (probable)	11.8264	5.20966	2.39936	2.27009
gene13489	Ethylene-overproduction protein 1 (similar to)	11.7969	5.43683	4.22352	2.1698
gene21349	FYVE RhoGEF and PH domain-containing protein 1 (Rho/Rac GEF) (probable)	11.7814	1.36626	1.9627	8.62307
gene28358	Snakin-2 Precursor (similar to)	11.7308	2.05796	1.78668	5.70022
gene23193	Chlorophyll a-b binding protein 6A chloroplastic Precursor (putative)	11.702	1.11339	0.466779	10.5102
gene17464	dCTP pyrophosphatase 1 (dCTPase 1) (probable)	11.696	4.50749	5.50596	2.59478
gene07604	Disease resistance response protein 206 (probable)	11.6806	0.707392	0.154091	16.5123
gene02540	3-hydroxydecanoyl-[acyl-carrier-protein] dehydratase (probable)	11.6569	2.19887	1.06175	5.3013
gene34116	Putative disease resistance RPP13-like protein 1 (probable)	11.5732	5.50968	3.48312	2.10053
gene25980	Pectinesterase 1 (PE 1) Precursor (probable)	11.5593	5.54528	4.56452	2.08453
gene05508	A-agglutinin anchorage subunit Precursor (probable)	11.5	4.45793	3.33542	2.57968
gene30729	Equilibrative nucleoside transporter 4 (probable)	11.4994	4.144	0.763547	2.77496
gene04045	Something about silencing protein 10 (probable)	11.4762	1.85539	2.63847	6.1853
gene32108	PDZ domain-containing protein 8 (probable)	11.4572	4.0773	4.21184	2.80999
gene30049	Acyl carrier protein mitochondrial (ACP) Precursor (similar to)	11.4314	4.32907	6.23596	2.6406
gene08589	Hippocampus abundant transcript 1 protein (probable)	11.4004	1.57779	0.421636	7.22553
gene15664	1-aminocyclopropane-1-carboxylate oxidase homolog 1 (probable)	11.3743	1.06072	0.374167	10.7231
gene23798	Syntaxin-132 (AtSYP132) (similar to)	11.3683	5.54117	3.77011	2.0516
gene09902	DNA-(apurinic or apyrimidinic site) lyase (probable)	11.3669	5.4053	2.17909	2.10291
gene14579	L-ascorbate peroxidase 3 peroxisomal (AtAPx03) Precursor (similar to)	11.334	4.59242	2.39508	2.46798
gene08913	1-phosphatidylinositol-45-bisphosphate phosphodiesterase delta-1 (PLC-delta-1) (probable)	11.3233	2.61644	0.49859	4.32776
gene18517	Uncharacterized protein At4g26480 (similar to)	11.308	3.71776	1.63405	3.04161
gene11029	Ferredoxin-1 chloroplastic Precursor (putative)	11.2966	1.02247	1.05264	11.0483
gene24030	Probable LRR receptor-like serine/threonine-protein kinase At4g37250 Precursor	11.2882	4.02013	2.62115	2.80791
gene32268	Protein ODORANT1 (putative)	11.2681	1.54395	0.39037	7.29825
gene31819	Beta-13-glucosyltransferase (Beta3Glc-T) (probable)	11.264	4.41187	1.10959	2.55312
gene17108	asparagine synthase (glutamine-hydrolyzing) (probable)	11.1351	1.0725	0.212307	10.3824
gene02689	Probable beta-13-galactosyltransferase 12 (similar to)	11.1271	2.95576	2.0324	3.76455
gene23728	Transcription factor BYE1 (probable)	11.1081	5.31976	7.72691	2.08807
gene03712	Transcription factor MYB21 (AtMYB21) (similar to)	11.0717	3.15934	4.53641	3.50444
gene15945	Serine/threonine-protein kinase PBS1 (probable)	11.0307	2.77126	0.374959	3.98037
gene30595	Potassium channel KAT1 (putative)	10.9798	3.22118	1.83697	3.40863
gene00807	hypothetical protein	10.973	2.25918	1.20585	4.85706
gene28378	Auxin-induced protein 5NG4 (probable)	10.9564	4.20509	2.31596	2.6055
gene01539	Peroxidase 35 (Atperox P35) Precursor (putative)	10.9477	3.03909	36.6866	3.60229
gene16482	DnaJ homolog subfamily B member 11 Precursor (probable)	10.9363	4.86839	6.23283	2.24639
gene23653	Germin-like protein subfamily 3 member 2 Precursor (putative)	10.9224	3.76141	2.68039	2.9038
gene22303	UPF0603 protein At1g54780 chloroplastic Precursor (putative)	10.9211	4.7238	0.703639	2.31194
gene00400	Ubiquitin carboxyl-terminal hydrolase 13 (AtUBP13) (similar to)	10.7926	4.07469	1.1349	2.6487
gene26503	Protein kinase APK1A chloroplastic Precursor (probable)	10.7529	3.9801	1.20994	2.70167
gene27540	hypothetical protein	10.7327	3.58628	2.03191	2.99272
gene15301	Aspartic proteinase nepenthesin-2 Precursor (probable)	10.7208	3.1631	1.2211	3.38934
gene20570	Aspartic proteinase nepenthesin-1 Precursor (probable)	10.7117	1.35917	0.252529	7.88105
gene28952	Protein phosphatase 1 regulatory subunit 7 (probable)	10.6925	4.70443	2.96273	2.27285
gene08191	Auxin-induced protein 22D (putative)	10.6805	4.25227	56.359	2.51173
gene17640	Probable potassium channel AKT5 (similar to)	10.671	1.01396	0.881938	10.5241
gene16808	Seipin (probable)	10.6658	3.01593	1.47697	3.53649
gene20739	Cyclin-D2-1 (CycD2) (putative)	10.6602	4.85615	3.90861	2.19519
gene07382	Multidrug resistance protein 3 (probable)	10.6479	1.90373	0.49609	5.5932
gene28742	tRNA (uracil-5-)-methyltransferase (RUMT) (probable)	10.6407	3.03169	1.37689	3.50983
gene07167	Chromatin accessibility complex protein 1 (CHRAC-1) (probable)	10.638	4.39898	1.44495	2.41829
gene05387	Tetratricopeptide repeat protein 28 (TPR repeat protein 28) (probable)	10.623	3.86444	1.13388	2.74891
gene27768	Alpha-xylosidase Precursor (similar to)	10.6009	5.21638	8.94191	2.03223
gene32494	Transcription factor GLABRA 3 (bHLH 1) (putative)	10.5937	4.04712	1.70387	2.6176
gene08535	Transcription factor AS1 (AtMYB91) (putative)	10.5493	3.46057	2.25368	3.04842
gene10465	Serine/threonine-protein kinase pakG (probable)	10.5439	4.89447	5.07704	2.15424
gene11935	Putative L-ascorbate peroxidase chloroplastic (TL29) Precursor (similar to)	10.5384	4.07684	1.99947	2.58494
gene14148	hypothetical protein	10.5288	2.35826	15.032	4.46467
gene15360	1-deoxy-D-xylulose 5-phosphate reductoisomerase chloroplastic (1-deoxyxylulose-5-phosphate reductoisomerase) Precursor (similar to)	10.5253	5.23537	4.50298	2.01043
gene05529	Beta-amyrin synthase (AtBAS) (putative)	10.5145	4.88762	4.65829	2.15125
gene10170	Formyltetrahydrofolate synthetase (probable)	10.4976	4.79343	2.47604	2.19
gene17346	hypothetical protein	10.4806	2.36151	1.30123	4.4381
gene15055	Cytochrome P450 82A3 (probable)	10.4305	3.59599	5.35097	2.9006
gene11957	Glutathione S-transferase 103-1A (probable)	10.4269	1.40654	0.167596	7.41314
gene01591	TATA-box-binding protein (TBP) (similar to)	10.4076	4.53003	8.971	2.29747
gene18667	Ras-related protein Rab11D (similar to)	10.3534	1.81086	0.279503	5.7174
gene08608	L-ascorbate oxidase homolog Precursor (putative)	10.3043	1.08862	0.534239	9.46543
gene00989	hypothetical protein	10.2967	2.62346	0.989422	3.92486
gene13854	Probable serine/threonine-protein kinase WNK5 (AtWNK5) (similar to)	10.2865	2.23092	1.87369	4.61088
gene02402	Metacaspase-1 (AtMCP1b) (probable)	10.2732	4.98001	1.67853	2.0629
gene31483	G-protein coupled receptor 98 Precursor (probable)	10.2596	5.09192	8.36752	2.01487
gene25917	Cingulin (probable)	10.2196	2.4353	1.00161	4.19644
gene10001	Systemin receptor SR160 Precursor (probable)	10.2021	4.90071	5.12656	2.08175
gene05794	U-box domain-containing protein 30 (putative)	10.1988	4.57271	1.53515	2.23037
gene15858	hypothetical protein	10.1876	4.22095	1.74575	2.41359
gene05846	Acyl-protein thioesterase 2 (APT-2) (probable)	10.1822	4.21935	4.81125	2.41323
gene05700	D-3-phosphoglycerate dehydrogenase chloroplastic (3-PGDH) Precursor (putative)	10.1489	1.79609	1.01741	5.65059
gene26361	hypothetical protein	10.1363	1.16444	0.273426	8.70486
gene09641	Retinitis pigmentosa 1-like 1 protein (probable)	10.1299	2.79217	0.394906	3.62798
gene29759	Triose phosphate/phosphate translocator chloroplastic (cTPT) Precursor (putative)	10.105	2.02361	0.306845	4.99352
gene28718	Probable calcium-activated outward-rectifying potassium channel 6 (AtKCO6) (similar to)	10.0881	3.19839	1.49604	3.15412
gene06834	Cyclin-L1 (probable)	10.0864	3.304	0.204	3.0528
gene17477	Formin-like protein 1 (AtFH1) Precursor (similar to)	10.086	2.6921	0.651444	3.74651
gene18645	3-ketoacyl-CoA synthase 1 (KCS-1) (putative)	10.0657	1.56363	0.149348	6.43739
gene23992	Sigma factor sigB regulation protein rsbQ (probable)	10.0584	2.92779	1.82088	3.4355
gene18430	Cyclic nucleotide-gated ion channel 1 (AtCNGC1) (probable)	10.0378	4.34201	3.03131	2.31178
gene03286	Probable LRR receptor-like serine/threonine-protein kinase At1g67720 Precursor	10.0323	3.8438	2.44179	2.60998
gene31787	Galactinol--sucrose galactosyltransferase (putative)	10.0211	2.87837	1.74314	3.48153
gene32241	Xyloglucan galactosyltransferase KATAMARI1 (probable)	10.0155	4.83932	3.4085	2.0696
gene13233	UDP-galactose-lipid carrier transferase (probable)	10.0046	4.19115	2.73361	2.38709
gene04126	Prolyl 3-hydroxylase 1 (Leprecan-1 homolog) Precursor (probable)	9.98187	3.70245	2.24956	2.69602
gene31346	Heme-binding protein 2 (PP23) (probable)	9.97375	4.17563	3.50953	2.38856
gene09455	Non-specific lipid-transfer protein 2 (LTP 2) (similar to)	9.97059	3.31848	1.86919	3.00457
