# Supplementary material for: Engineering the anthocyanin regulatory complex of strawberry (Fragaria vesca)
Source: Front Plant Sci. 2014 Nov 19;5:651. doi: 10.3389/fpls.2014.00651 (PMC4237049; doi:10.3389/fpls.2014.00651)
Supplement: Supplementary file 5 [file Table5.XLSX]

## Sheet: Supple Table 4 (KO>2WT)
Supplementary Table 5. The list of genes with the expression pattern (MYB10 RNAi > 2*WT)
		RPKM	RPKM	RPKM
ID	Description	WT	35S:MYB10	MYB10 RNAi	Ratio (MYB10 RNAi / WT)
gene20700	Probable mannitol dehydrogenase	1441.82	6508.28	8951.39	6.20839
gene28406	Quinone oxidoreductase-like protein At1g23740 chloroplastic Precursor (similar to)	3868.91	6889.75	8474.86	2.19051
gene07104	Glyceraldehyde-3-phosphate dehydrogenase (GAPDH) (similar to)	2289	3246.48	6795.93	2.96895
gene34011	BAHD acyltransferase At5g47980 (probable)	2243.63	6579.07	6725.83	2.99775
gene28448	Glutaredoxin-C2 (AtGrxC2) (similar to)	1124.41	3319.02	5586.85	4.9687
gene09972	(+)-delta-cadinene synthase isozyme A (D-cadinene synthase A) (probable)	873.23	4731.8	5204.45	5.95999
gene15663	(+)-delta-cadinene synthase isozyme XC14 (D-cadinene synthase XC14) (probable)	2299.09	6680.33	4891.37	2.12752
gene33976	BAHD acyltransferase At5g47980 (probable)	1620.59	5394.58	4763.81	2.93955
gene09243	Probable mannitol dehydrogenase (putative)	322.341	2612.77	4105.55	12.7366
gene10294	(RS)-norcoclaurine 6-O-methyltransferase (6-OMT) (probable)	703.851	2398.96	3823.35	5.43205
gene18167	Protein IN2-1 homolog B (putative)	155.822	1796.39	3119.67	20.0208
gene31924	Gibberellin 20 oxidase 1 (AtGA20ox) (probable)	22.1571	1074.7	2972.32	134.148
gene07085	Major allergen Pru ar 1 (putative)	92.1571	857.41	2841.5	30.8332
gene15184	Jasmonate O-methyltransferase (similar to)	112.38	1499.87	2505.16	22.2919
gene08959	23.6 kDa heat shock protein mitochondrial (AtHsp23.6) Precursor (probable)	261.948	434.789	2487.04	9.49441
gene14778	hypothetical protein	587.001	411.255	2449.94	4.17366
gene04128	Anthranilate synthase component II (similar to)	318.257	1518.26	2268.33	7.12737
gene10383	Probable glutathione S-transferase (putative)	68.7373	642.26	2105.9	30.6369
gene24225	Anthocyanidin 3-O-glucosyltransferase 6 (similar to)	35.9836	865.086	2007.27	55.783
gene10392	ATECP63 putative (similar to)	847.82	1602.69	1936.57	2.28418
gene01468	Probable galactinol--sucrose galactosyltransferase 1 (putative)	357.911	854.178	1664.75	4.65131
gene24224	Anthocyanidin 3-O-glucosyltransferase 6 (similar to)	37.4399	701.145	1651.88	44.1209
gene01839	Probable cinnamyl alcohol dehydrogenase 1 (AtCAD1) (putative)	83.9944	1027.64	1616.59	19.2464
gene27360	Miraculin (MIR) Precursor (probable)	8.04016	171.768	1507.93	187.549
gene22612	18 kDa seed maturation protein (probable)	515.85	339.614	1499.55	2.90694
gene18732	Probable glutathione S-transferase (putative)	13.5653	949.585	1476.08	108.812
gene03175	Ubiquitin (similar to)	325.945	476.947	1451.23	4.45236
gene18539	Phosphoglycerate kinase cytosolic (putative)	680.167	911.857	1438.7	2.11522
gene17100	Early nodulin-like protein 2 Precursor (similar to)	599.582	719.545	1412.22	2.35534
gene32081	MAP1 light chain LC1 (probable)	484.656	970.56	1410.45	2.9102
gene12417	Stress response protein NST1 (probable)	19.2233	353.234	1362.52	70.8785
gene07312	Transaldolase (probable)	273.321	553.828	1298.55	4.751
gene09934	Vinorine synthase (probable)	445.086	816.825	1194.57	2.68391
gene18789	Acetyl-coenzyme A carboxylase carboxyl transferase subunit alpha (Acetyl-CoA carboxylase carboxyltransferase subunit alpha) (probable)	531.997	1287.13	1140.9	2.14457
gene24967	Probable mannitol dehydrogenase (putative)	439.115	1013.93	1120.18	2.551
gene21610	Alpha-2C adrenergic receptor (probable)	105.852	855.051	1105.33	10.4422
gene20698	Probable mannitol dehydrogenase (putative)	86.9752	817.867	1085.18	12.4769
gene05631	Auxin-binding protein ABP19a Precursor (putative)	103.563	109.33	1072.93	10.3602
gene22252	Auxin-induced protein PCNT115 (similar to)	39.965	372.092	1070.28	26.7805
gene02148	Caffeoyl-CoA O-methyltransferase (CCoAOMT)	332.126	1166.84	1045.95	3.14926
gene30068	Alcohol dehydrogenase 1 (putative)	365.257	443.656	1003.54	2.74751
gene18624	Pyruvate dehydrogenase E1 component subunit alpha (similar to)	221.282	509.875	985.399	4.45314
gene00806	Cytochrome P450 86A2 (probable)	398.846	781.838	908.998	2.27907
gene18776	Heme-binding-like protein At3g10130 chloroplastic Precursor (probable)	79.3016	171.733	863.734	10.8918
gene17831	Isoflavone 2'-hydroxylase (similar to)	5.55464	310.169	820.42	147.7
gene10617	Indole-3-acetic acid-induced protein ARG2 (probable)	55.5518	126.38	815.08	14.6724
gene03306	Ubiquitin (similar to)	267.161	485.548	783.043	2.93098
gene33863	Uncharacterized protein ART2 (similar to)	367.789	344.325	769.653	2.09265
gene09427	Probable glutathione S-transferase	2.94691	349.926	759.841	257.844
gene28763	Glutathione S-transferase ERD13 (similar to)	2.31082	29.0231	742.261	321.211
gene14266	NADPH:quinone oxidoreductase (similar to)	58.1848	165.583	729.478	12.5373
gene06602	Indole-3-acetate beta-glucosyltransferase 1 (probable)	19.5647	589.107	720.118	36.8071
gene30243	Monodehydroascorbate reductase seedling isozyme (MDAR seedling) (similar to)	264.866	404	691.224	2.60972
gene34199	Cytochrome P450 71A4 (probable)	167.237	533.172	684.623	4.09374
gene12968	Protein FAR1-RELATED SEQUENCE 5 (probable)	302.855	571.298	668.73	2.20809
gene23198	MLO-like protein 6 (AtMlo6) (similar to)	224.015	591.962	661.894	2.95468
gene26275	D-3-phosphoglycerate dehydrogenase chloroplastic (3-PGDH) Precursor (similar to)	160.555	438.308	661.367	4.11926
gene30498	Microsomal glutathione S-transferase 3 (Microsomal GST-3) (probable)	138.742	242.455	654.895	4.72025
gene07251	NAC domain-containing protein 29 (ANAC029) (similar to)	198.391	589.027	644.662	3.24945
gene13775	Ferritin-3 chloroplastic Precursor (similar to)	143.119	533.52	636.206	4.44529
gene11226	NAC domain-containing protein 2 (ANAC002) (putative)	140.976	180.02	619.681	4.39564
gene03720	Universal stress protein A-like protein (probable)	167.83	532.306	610.22	3.63594
gene20791	Probable mitochondrial 2-oxoglutarate/malate carrier protein (OGCP)	219.248	305.647	603.478	2.75249
gene30849	hypothetical protein	155.619	386.222	588.98	3.78475
gene04127	Polycomb group RING finger protein 2 (probable)	183.758	433.542	586.572	3.19209
gene25218	Probable galactinol--sucrose galactosyltransferase 2 (putative)	237.797	275.114	581.86	2.44687
gene25258	Isoflavone reductase homolog (similar to)	115.805	568.963	549.754	4.74724
gene06565	Short-chain type dehydrogenase/reductase (similar to)	36.3425	229.507	533.084	14.6683
gene05329	3-hydroxyisobutyryl-CoA hydrolase mitochondrial (HIB-CoA hydrolase) Precursor (probable)	37.6369	533.835	529.121	14.0586
gene28894	ABC transporter F family member 1 (ABC transporter ABCF.1) (similar to)	204.964	232.351	524.689	2.55991
gene05814	Sugar transport protein 13 (similar to)	110.361	347.862	520.192	4.71354
gene13718	Probable xyloglucan endotransglucosylase/hydrolase protein 30 (At-XTH30) Precursor (similar to)	70.9758	274.606	513.869	7.24006
gene25260	Isoflavone reductase homolog (putative)	246.985	913.683	509.989	2.06486
gene26342	Anthocyanin 3'-O-beta-glucosyltransferase (3'GT) (probable)	191.327	319.717	507.838	2.6543
gene22756	Eukaryotic peptide chain release factor subunit 1-3 (Eukaryotic release factor 1-3) (similar to)	224.645	264.204	503.615	2.24182
gene31923	Protein SRG1 (AtSRG1) (probable)	15.744	112.8	502.227	31.8996
gene33865	Ephrin-A1 (LERK-1) Precursor (probable)	184.594	246.691	500.159	2.70951
gene21476	Cysteine proteinase inhibitor 12 (OC-XII) Precursor (similar to)	240.916	290.406	497.386	2.06456
gene25598	Heat shock 70 kDa protein mitochondrial Precursor (putative)	166.753	240.791	488.627	2.93025
gene13213	Serine/threonine-protein kinase LMTK1 (AATYK) (probable)	156.915	235.113	481.862	3.07085
gene25055	Translation initiation factor IF-2 (probable)	149.657	231.446	481.794	3.21932
gene02063	(+)-delta-cadinene synthase isozyme XC14 (D-cadinene synthase XC14) (probable)	224.187	651.106	478.083	2.13252
gene34867	Auxin response factor 7 (probable)	161.602	434.41	466.738	2.88819
gene32435	Short-chain dehydrogenase/reductase 2 (AtSDR2) (probable)	17.144	179.492	454.738	26.5246
gene26483	hypothetical protein	214.363	486.18	437.781	2.04224
gene04086	10 kDa chaperonin (putative)	211.053	293.743	429.724	2.0361
gene22708	Cytochrome P450 71A26 (similar to)	135.122	367.937	428.977	3.17474
gene21405	Probable pectinesterase 48 (PE 48) Precursor (similar to)	64.0073	154.031	419.08	6.54737
gene09971	(+)-delta-cadinene synthase isozyme A (D-cadinene synthase A) (probable)	66.7501	374.438	414.52	6.21003
gene31108	Probable galactinol--sucrose galactosyltransferase 6 (putative)	15.0825	44.8511	410.517	27.2182
gene29906	Glutathione reductase cytosolic (GRase) (putative)	159.11	234.238	401.193	2.52148
gene16656	L-allo-threonine aldolase (L-allo-TA) (probable)	195.322	620.204	398.313	2.03927
gene01268	Mitochondrial outer membrane protein porin of 34 kDa (VDAC) (putative)	182.464	226.602	398.15	2.18207
gene10560	Desiccation-related protein PCC13-62 Precursor (similar to)	19.9598	78.097	392.104	19.6447
gene30622	Pyruvate dehydrogenase E1 component subunit beta (similar to)	122.422	251.202	387.019	3.16134
gene26982	Zinc finger A20 and AN1 domain-containing stress-associated protein 8 (similar to)	167.575	216.482	380.723	2.27196
gene03243	Peptide transporter PTR1 (probable)	2.73434	1.56973	377.387	138.018
gene01897	Embryogenesis-associated protein EMB8 (similar to)	165.798	202.572	371.742	2.24213
gene08359	Ubiquitin (similar to)	143.932	170.294	365.687	2.54068
gene10616	Proline-rich 33 kDa extensin-related protein Precursor (probable)	25.4358	56.6681	363.201	14.2791
gene10143	Probable NADP-dependent oxidoreductase P2 (putative)	29.8738	95.6498	361.179	12.0901
gene10141	Probable NADP-dependent oxidoreductase P2 (similar to)	42.6892	140.895	360.876	8.45359
gene17483	Probably inactive leucine-rich repeat receptor-like protein kinase At5g48380 Precursor (probable)	80.7309	278.143	352.607	4.36769
gene07087	Major allergen Pru ar 1 (similar to)	2.24016	65.9013	351.201	156.775
gene10550	Glutathione S-transferase (similar to)	143.102	1739.13	343.365	2.39943
gene16551	Auxin-induced protein PCNT115 (similar to)	19.4798	198.149	343.071	17.6117
gene32519	Ubiquitin-conjugating enzyme E2 4 (similar to)	166.201	257.626	342.173	2.05879
gene28765	Phytoene synthase chloroplastic Precursor (putative)	156.023	330.731	336.428	2.15628
gene15170	Proteasome subunit alpha type-1-A (AtPSM30) (similar to)	152.602	221.442	334.391	2.19126
gene32926	Protein Z-dependent protease inhibitor (PZ-dependent protease inhibitor) Precursor (probable)	141.207	113.327	328.062	2.32327
gene24414	Omega-6 fatty acid desaturase endoplasmic reticulum isozyme 2 (similar to)	118.851	303.786	326.677	2.74863
gene13125	ABC transporter C family member 10 (ABC transporter ABCC.10) (similar to)	150.956	324.065	325.231	2.15447
gene12074	Nuclear fragile X mental retardation-interacting protein 1 (probable)	110.998	270.022	323.946	2.91849
gene10142	Probable NADP-dependent oxidoreductase P1 (putative)	0.197335	8.04535	323.754	1640.63
gene14949	Probable mitochondrial chaperone bcs1	10.7519	126.069	322.214	29.9682
gene13140	Pyruvate kinase isozyme G chloroplastic Precursor (similar to)	128.395	215.29	321.645	2.50512
gene00933	Protein RUPTURED POLLEN GRAIN 1 (probable)	48.3178	93.8029	319.798	6.61865
gene22746	hypothetical protein	31.3622	185.681	318.048	10.1411
gene28052	Cytochrome b-c1 complex subunit 8 (similar to)	56.2885	104.577	316.846	5.62897
gene21507	Putative oxidoreductase yetM Precursor (probable)	26.8982	207.47	314.017	11.6743
gene24970	Probable mannitol dehydrogenase (putative)	0.382636	138.491	306.389	800.73
gene23560	NAC domain-containing protein 78 (ANAC078) (probable)	102.644	200.152	306.174	2.98286
gene10105	Heat shock 70 kDa protein (putative)	59.7745	52.3016	305.639	5.1132
gene04015	GRIP and coiled-coil domain-containing protein 2 (RanBP2L4) (probable)	126.421	168.319	304.197	2.40622
gene00395	hypothetical protein	33.0628	198.225	302.801	9.15835
gene22542	Glucan endo-13-beta-glucosidase ((1->3)-beta-glucanase) Precursor (putative)	28.2546	184.216	302.23	10.6967
gene12991	Gibberellin 3-beta-dioxygenase 4 (AtGA3ox4) (probable)	98.9426	75.0133	301.623	3.04846
gene09656	Ubiquitin (similar to)	98.9198	112.523	299.601	3.02873
gene15418	17.9 kDa class II heat shock protein (putative)	131.382	61.2593	299.187	2.27723
gene21387	60S ribosomal protein L10 (similar to)	103.661	74.8768	297.828	2.8731
gene17766	Prohibitin-2 (putative)	85.465	179.695	295.06	3.4524
gene13454	Omega-3 fatty acid desaturase chloroplastic Precursor (putative)	65.0188	81.7037	293.184	4.50922
gene22210	REF/SRPP-like protein At3g05500 (probable)	93.9521	240.744	291.232	3.09979
gene08569	Probable cinnamyl alcohol dehydrogenase 6 (OsCAD6) (putative)	34.5268	161.474	285.646	8.27316
gene29891	3-ketoacyl-CoA thiolase 2 peroxisomal Precursor (similar to)	119.726	176.149	283.598	2.36873
gene16474	Cysteine synthase (CSase) (putative)	6.37408	123.147	281.267	44.1266
gene00776	E3 ubiquitin-protein ligase RNF25 (probable)	50.8169	51.9554	279.139	5.49303
gene17705	E3 ubiquitin-protein ligase RNF5 (probable)	30.9293	141.296	274.878	8.88729
gene30188	Cell division protease ftsH homolog 10 mitochondrial (AtFtsH10) Precursor (similar to)	92.071	173.963	272.478	2.95943
gene04348	Cyclic nucleotide-gated ion channel 2 (AtCNGC2) (similar to)	50.5077	106.936	270.143	5.34854
gene13002	Thioredoxin reductase 2 (NTR 2) (similar to)	67.1866	106.129	267.301	3.97849
gene22418	Signal transducer and transcription activator (d-STAT) (probable)	78.4714	49.1102	265.708	3.38605
gene20980	Leucoanthocyanidin dioxygenase (LDOX) (probable)	25.985	133.705	262.91	10.1178
gene30576	Uncharacterized protein At2g34460 chloroplastic Precursor (similar to)	62.4033	159.197	261.741	4.19435
gene19636	5'-adenylylsulfate reductase 1 chloroplastic (APS sulfotransferase 1) Precursor (putative)	56.3517	171.047	260.122	4.61604
gene27907	6-phosphogluconate dehydrogenase decarboxylating (putative)	109.171	156.451	259.802	2.37976
gene19519	Postreplication repair E3 ubiquitin-protein ligase RAD18 (probable)	125.852	75.5564	259.126	2.05896
gene00405	Ubiquitin carboxyl-terminal hydrolase 12 (AtUBP12) (probable)	82.1375	142.293	258.732	3.14999
gene12195	Alternative oxidase 2 mitochondrial Precursor (similar to)	20.2982	74.6358	258.313	12.7259
gene26340	hypothetical protein	118.483	188.836	254.421	2.14732
gene15225	hypothetical protein	18.2942	119.704	254.239	13.8972
gene23984	Ubiquitin fusion degradation protein 1 homolog (probable)	46.4761	87.7919	253.879	5.46257
gene04460	Vacuolar amino acid transporter 1 (probable)	98.7994	204.425	253.093	2.56168
gene16187	Laccase-15 Precursor (similar to)	20.118	45.8475	252.649	12.5584
gene17482	Probably inactive leucine-rich repeat receptor-like protein kinase At5g48380 Precursor (similar to)	63.128	175.068	250.84	3.97351
gene29482	Bifunctional dihydroflavonol 4-reductase/flavanone 4-reductase (DFR) (probable)	17.8973	164.193	241.728	13.5064
gene09977	(+)-delta-cadinene synthase isozyme A (D-cadinene synthase A) (probable)	41.9297	221.813	239.469	5.71121
gene32209	WD repeat-containing protein 85 homolog (probable)	91.6022	310.968	239.347	2.6129
gene25228	Replication origin-binding protein (OBP) (probable)	16.488	80.4867	239.006	14.4958
gene03716	hypothetical protein	70.1719	186.809	235.728	3.35929
gene20156	Reticuline oxidase-like protein Precursor (probable)	6.57852	19.1454	235.579	35.8104
gene06405	Mitochondrial import inner membrane translocase subunit tim16 (probable)	90.905	135.014	229.117	2.5204
gene22616	Enoyl-[acyl-carrier-protein] reductase [NADH] chloroplastic Precursor (putative)	88.0514	189.451	228.637	2.59663
gene22147	NAD(P)H-dependent 6'-deoxychalcone synthase (putative)	57.6879	182.536	228.42	3.95958
gene30707	External NADH-ubiquinone oxidoreductase 1 mitochondrial Precursor (probable)	42.803	95.7677	227.679	5.31924
gene02095	Multiprotein-bridging factor 1c (putative)	88.9419	62.1423	225.848	2.53928
gene28719	UPF0082 protein A1E_02520 (probable)	35.8439	171.184	224.485	6.26285
gene19647	Trans-aconitate 3-methyltransferase (probable)	94.8601	186.567	221.387	2.33382
gene01934	Probable protein phosphatase 2C 78 (AtPP2C78) (similar to)	38.537	22.6608	220.972	5.73403
gene30534	Non-specific lipid-transfer protein 2 (LTP 2) (similar to)	65.5153	22.9453	220.793	3.3701
gene15609	Protein FAR1-RELATED SEQUENCE 5 (probable)	99.7403	142.307	214.205	2.14763
gene20176	Reticuline oxidase-like protein Precursor (probable)	0.148733	4.15949	212.251	1427.06
gene12002	Serine carboxypeptidase-like 40 Precursor (similar to)	21.8598	17.6143	212.079	9.70179
gene28720	Probable WRKY transcription factor 71	13.2034	122.7	211.593	16.0256
gene32451	Putative peroxisomal-coenzyme A synthetase (probable)	84.5929	114.048	210.812	2.49208
gene34010	Vinorine synthase (probable)	78.7265	226.815	209.844	2.66548
gene05181	Protein DEHYDRATION-INDUCED 19 homolog 4 (AtDi19-4) (probable)	80.5464	111.495	207.178	2.57215
gene26414	Prohibitin-1 mitochondrial Precursor (similar to)	63.8239	108.555	206.839	3.24077
gene02569	Mitochondrial outer membrane protein porin of 34 kDa (VDAC) (putative)	9.99771	62.0838	205.391	20.5438
gene28201	hypothetical protein	78.5762	201.306	205.053	2.60961
gene21597	Heat shock protein 83 (probable)	82.928	105.685	203.758	2.45704
gene13124	ABC transporter C family member 10 (ABC transporter ABCC.10) (similar to)	87.1429	200.062	196.053	2.24979
gene25368	Uncharacterized UDP-glucosyltransferase At1g05670 (similar to)	33.269	87.6594	195.807	5.88555
gene00414	60S ribosomal protein L27-1 (probable)	0.729678	135.599	193.776	265.563
gene09158	CCHC-type zinc finger protein CG3800 (probable)	2.15903	118.59	193.54	89.642
gene16104	Mucin-5AC (TBM) Precursor (probable)	0.249185	10.6633	193.035	774.665
gene01135	Ubiquitin and WLM domain-containing protein C1442.07c (probable)	21.8789	192.08	192.078	8.77914
gene25363	hypothetical protein	31.3094	62.2978	191.531	6.11738
gene10438	Galactomannan galactosyltransferase 1 (putative)	25.0611	65.0234	190.95	7.6194
gene30189	Cell division protease ftsH homolog 10 mitochondrial (AtFtsH10) Precursor (probable)	64.458	141.934	187.808	2.91364
gene20833	Anthocyanidin 3-O-glucosyltransferase (probable)	0.172882	6.84177	187.555	1084.87
gene15284	Putative syntaxin-24 (AtSYP24) (probable)	28.7056	24.8638	187.283	6.52429
gene10563	Desiccation-related protein PCC13-62 Precursor (similar to)	11.2639	31.8248	186.492	16.5567
gene33421	Biotin synthase (probable)	21.797	129.857	184.44	8.46172
gene19518	Plastid-lipid-associated protein chloroplastic Precursor (putative)	40.4123	34.5836	184.234	4.55885
gene29044	Pyruvate kinase isozyme A chloroplastic Precursor (putative)	73.6594	125.686	181.026	2.45761
gene12590	Exportin-1 (Exp1) (probable)	50.6309	127.623	180.077	3.55666
gene13422	Protein PPLZ12 (similar to)	86.0952	117.347	179.907	2.08963
gene31032	Nodulation protein noeI (probable)	86.1889	113.707	179.823	2.08638
gene07695	Cytochrome P450 89A2 (similar to)	20.3043	86.3119	176.796	8.70734
gene03185	Ubiquitin (similar to)	51.1806	51.8716	172.561	3.37161
gene16238	M-phase inducer phosphatase (probable)	79.2783	70.4897	172.181	2.17185
gene23522	Serine acetyltransferase 3 mitochondrial (AtSAT-3) Precursor (similar to)	6.89911	78.1104	171.839	24.9074
gene06629	70 kDa peptidyl-prolyl isomerase (PPIase) (putative)	52.8555	51.0818	170.53	3.22634
gene21532	Probable E3 ubiquitin-protein ligase ARI8 (putative)	68.1991	92.6444	170.003	2.49274
gene16517	DNA-damage-repair/toleration protein DRT102 (putative)	57.5297	63.1502	169.933	2.95383
gene31030	Rhamnogalacturonate lyase (Rhamnogalacturonase) Precursor (probable)	68.1454	129.876	169.391	2.48573
gene00622	Cytokinin-O-glucosyltransferase 2 (AtZOG2) (probable)	7.74671	3.39508	168.294	21.7246
gene20181	Anthocyanidin 3-O-glucosyltransferase 6 (similar to)	4.72486	102.838	167.788	35.5118
gene34980	Auxin-induced protein PCNT115 (similar to)	15.1188	172.942	166.696	11.0258
gene29492	Serine hydroxymethyltransferase 1 (SHMT 1) (similar to)	54.3004	73.2436	165.172	3.04183
gene02675	Ribonuclease 2 (probable)	72.568	97.1592	164.25	2.2634
gene00205	Myoferlin (probable)	51.0194	62.0438	163.818	3.2109
gene01020	ABC transporter C family member 2 (ABC transporter ABCC.2) (putative)	54.0497	134.357	163.509	3.02516
gene22595	DNA excision repair protein ERCC-1 (AtERCC1) (similar to)	77.431	105.374	163.232	2.1081
gene12565	S-norcoclaurine synthase Precursor (probable)	0.419789	244.723	162.439	386.953
gene29583	Coiled-coil domain-containing protein 18 (probable)	1.23411	3.01878	161.246	130.658
gene19469	hypothetical protein	71.8517	155.952	160.114	2.2284
gene08699	Zinc finger protein 622 (probable)	49.1167	66.8033	159.936	3.25626
gene24308	Cytokinin-O-glucosyltransferase 2 (AtZOG2) (probable)	1.49199	33.307	159.316	106.781
gene27473	Dihydrolipoyllysine-residue acetyltransferase component of pyruvate dehydrogenase complex (probable)	72.0623	127.425	157.797	2.18972
gene15223	Abhydrolase domain-containing protein 4 (probable)	21.0383	87.3647	151.458	7.19914
gene30828	E3 ubiquitin-protein ligase RNF167 Precursor (similar to)	61.2506	29.0023	151.17	2.46805
gene31759	L-lactate dehydrogenase A (LDH-A) (putative)	18.1837	55.5903	150.719	8.28869
gene21033	Multiple inositol polyphosphate phosphatase 1 Precursor (probable)	57.0907	94.3294	150.527	2.63663
gene27337	Probable salt tolerance-like protein At1g78600 (similar to)	38.3159	53.9444	149.813	3.90995
gene29512	Solute carrier family 2 facilitated glucose transporter member 5 (GLUT-5) (similar to)	5.85123	132.546	149.124	25.486
gene05089	Squidulin (probable)	17.6134	97.7079	149.006	8.45982
gene05004	Probable protein phosphatase 2C 13 (AtPP2C13) (putative)	20.1501	27.6932	148.808	7.38494
gene17422	Serine/threonine-protein kinase OXI1 (similar to)	20.1338	31.8494	146.459	7.27431
gene30780	Protein SRG1 (AtSRG1) (probable)	68.9253	121.389	146.14	2.12027
gene26089	Glycine-rich RNA-binding protein 2 mitochondrial (AtGRP2) Precursor (similar to)	31.9544	58.4814	145.459	4.55209
gene06053	Uncharacterized protein C216.04c (similar to)	22.9937	55.5024	145.335	6.32065
gene30826	Protein prickle (probable)	46.352	4.06811	145.186	3.13226
gene16355	Acyl-coenzyme A oxidase 2 peroxisomal (AOX 2) Precursor (putative)	55.3288	88.3368	144.902	2.61892
gene03184	Ubiquitin (similar to)	45.2673	45.0783	144.704	3.19665
gene03637	Protein TRANSPARENT TESTA 12 (probable)	53.2414	59.4658	144.086	2.70627
gene27116	Secologanin synthase (SLS) (putative)	33.9146	133.56	143.612	4.23451
gene03446	Glucan endo-13-beta-glucosidase 12 ((1->3)-beta-glucanase 12) Precursor (probable)	62.0785	100.463	143.169	2.30625
gene05691	hypothetical protein	38.6907	43.4142	142.736	3.68916
gene24244	Protein IQ-DOMAIN 14 (probable)	70.5258	77.8189	142.381	2.01885
gene27832	6.7 kDa chloroplast outer envelope membrane protein (similar to)	60.8361	94.1092	142.185	2.33718
gene15694	26.5 kDa heat shock protein mitochondrial (AtHsp26.5) Precursor (probable)	19.1073	28.4638	140.993	7.379
gene22182	Glucose-repressible alcohol dehydrogenase transcriptional effector (probable)	63.6933	187.904	140.771	2.21014
gene21116	TSL-kinase interacting protein 1 (probable)	52.41	67.6289	139.676	2.66506
gene26184	Putative phospholipid-transporting ATPase 9 (AtALA9)	19.2785	86.0141	139.67	7.24488
gene07224	Glucose-6-phosphate 1-dehydrogenase chloroplastic (G6PD) Precursor (putative)	49.2331	81.8558	139.649	2.83649
gene26412	Lysine histidine transporter 1 (similar to)	15.097	31.2185	139.465	9.23793
gene23034	Beta-fructofuranosidase insoluble isoenzyme CWINV1 (AtcwINV1) Precursor (similar to)	23.6515	34.2397	139.385	5.89329
gene18255	Wall-associated receptor kinase-like 20 Precursor (probable)	54.1802	56.3955	139.384	2.5726
gene10137	LETM1 and EF-hand domain-containing protein 1 mitochondrial Precursor (similar to)	36.4792	71.0262	139.224	3.81655
gene22138	Annexin D1 (similar to)	2.12979	96.3236	139.086	65.305
gene21702	Chitinase 4 Precursor (similar to)	0.13363	1.85766	138.803	1038.71
gene26479	Anthocyanin 5-O-glucosyltransferase (probable)	23.9763	111.135	138.506	5.77678
gene03636	Protein TRANSPARENT TESTA 12 (probable)	18.2623	35.9846	137.842	7.5479
gene20639	Phlorizin hydrolase Precursor (probable)	0.777997	2.65996	136.914	175.982
gene29471	Polyamine oxidase 1 (AtPAO1) (similar to)	9.50802	45.1809	135.369	14.2373
gene03904	Transketolase chloroplastic (TK) Precursor (similar to)	64.9305	92.7442	135.095	2.08061
gene09318	Probable NAD(P)H-dependent oxidoreductase 1	21.2446	30.2868	134.94	6.35176
gene13481	UPF0098 protein MTH_273 (probable)	23.9444	23.6915	134.803	5.62984
gene15247	Zinc finger CCCH domain-containing protein 48 (AtC3H48) (similar to)	56.7755	53.3128	134.758	2.37352
gene26175	Enolase A (similar to)	61.9138	148.005	134.449	2.17156
gene29971	Homocysteine S-methyltransferase 3 (SMM:Hcy S-methyltransferase 3) (putative)	60.5398	26.7301	133.308	2.20198
gene28449	Isocitrate dehydrogenase [NADP] chloroplastic (IDH) Precursor (similar to)	58.5319	87.3658	132.358	2.2613
gene03933	Coiled-coil domain-containing protein 115 (probable)	62.0952	158.17	132.34	2.13125
gene32186	Poly [ADP-ribose] polymerase 14 (PARP-14) (probable)	23.9374	61.5552	131.353	5.48737
gene25166	Salivary glue protein Sgs-3 Precursor (probable)	60.7706	98.0791	130.425	2.14618
gene29029	Adenylyl-sulfate kinase (similar to)	46.7677	43.1306	129.653	2.77228
gene27846	Intracellular protein transport protein USO1 (Int-1) (probable)	35.2621	78.6142	129.421	3.67025
gene29484	LRR receptor-like serine/threonine-protein kinase FLS2 Precursor (probable)	14.7465	82.0282	128.805	8.73462
gene17822	UPF0747 protein RBAM_014980 (probable)	63.5349	91.2482	127.564	2.00778
gene15930	60S ribosomal protein L24 (similar to)	6.8569	128.954	127.521	18.5975
gene31911	Balbiani ring protein 3 Precursor (probable)	56.6527	52.2155	126.19	2.22743
gene09137	Ethylene-responsive transcription factor RAP2-1 (similar to)	46.6417	36.0327	126.063	2.70279
gene29518	Coiled-coil domain-containing protein 109A (probable)	29.8916	10.4961	125.648	4.20344
gene02399	DNA-directed RNA polymerase II subunit RPB2 (RNA polymerase II subunit B2)	61.4682	82.4586	125.172	2.03638
gene15784	Aspartate aminotransferase mitochondrial Precursor (putative)	37.1167	74.5088	124.362	3.35058
gene14167	Actin-depolymerizing factor 2 (ADF-2) (similar to)	61.6865	60.6692	123.996	2.01011
gene13186	Putative late blight resistance protein homolog R1A-3 (probable)	51.4382	81.85	123.502	2.40098
gene23819	Nicotinate phosphoribosyltransferase (NAPRTase) (similar to)	61.0156	99.6193	123.092	2.01738
gene03478	Protein grpE (probable)	55.1057	72.4513	122.839	2.22916
gene03247	Urease accessory protein ureE (probable)	39.4365	58.5423	122.654	3.11016
gene04593	UPF0737 protein AFP2 (ABI5-binding protein 2) (probable)	39.3131	22.3372	121.461	3.08957
gene13601	hypothetical protein	42.2524	103.588	120.17	2.84409
gene03543	N-(5-amino-5-carboxypentanoyl)-L-cysteinyl-D-valine synthase (ACV synthetase) (probable)	57.91	143.6	120.099	2.07389
gene27625	Protein transport protein sec31 (probable)	20.8219	51.816	119.876	5.75721
gene14660	Probable nucleolar GTP-binding protein 1 (putative)	54.207	72.2959	119.034	2.19591
gene18473	Probable inosine-5'-monophosphate dehydrogenase (IMP dehydrogenase) (putative)	36.4745	73.0917	118.885	3.25939
gene12855	Probable protein phosphatase 2C 51 (OsPP2C51)	28.2834	41.3014	117.414	4.15133
gene23261	Phenylalanine ammonia-lyase 1	56.9983	169.591	117.218	2.05651
gene07086	Major allergen Pru av 1 (putative)	18.5437	53.6079	115.747	6.24184
gene19200	UPF0667 protein C1orf55 homolog (probable)	56.365	73.7793	115.576	2.05048
gene07938	Asparagine synthetase [glutamine-hydrolyzing] (putative)	26.9742	21.3157	113.405	4.20421
gene30344	2Fe-2S ferredoxin (probable)	46.5737	85.6672	113.124	2.42891
gene24313	Cytokinin-O-glucosyltransferase 2 (AtZOG2) (similar to)	1.52076	23.5336	112.738	74.133
gene31049	CBL-interacting serine/threonine-protein kinase 24 (similar to)	50.0947	96.7278	112.074	2.23724
gene03393	Protein translation factor SUI1 homolog (similar to)	42.3681	29.7004	111.209	2.62484
gene00377	Ethylene-responsive transcription factor WRI1 (similar to)	33.2154	71.6472	110.915	3.33927
gene14542	RING-H2 finger protein ATL4M (putative)	42.6859	74.4706	110.881	2.5976
gene24226	Anthocyanidin 3-O-glucosyltransferase 6 (similar to)	0.64211	16.562	110.812	172.575
gene32290	Putative transferase C1orf69 homolog mitochondrial Precursor (probable)	44.4889	72.9022	110.797	2.49043
gene30586	Probable cytochrome P450 524A1	38.4213	78.6361	110.664	2.88026
gene31094	Beta-14-mannosyl-glycoprotein 4-beta-N-acetylglucosaminyltransferase (N-acetylglucosaminyltransferase III) (probable)	15.2852	36.1733	110.543	7.23204
gene10551	Glutathione S-transferase (putative)	44.261	588.319	110.031	2.48596
gene21037	Ferritin-3 chloroplastic Precursor (similar to)	53.4219	114.383	109.695	2.05337
gene20726	Anthocyanidin 3-O-glucosyltransferase (probable)	33.5973	28.6489	109.433	3.25721
gene19205	DEAD-box ATP-dependent RNA helicase 31 (similar to)	47.2298	60.5337	109.183	2.31174
gene16103	Pyridoxal kinase (similar to)	44.232	79.0793	108.419	2.45115
gene18317	CKL3 (Casein Kinase I-like 3); casein kinase I/ kinase (probable)	1.02173	36.1329	108.053	105.756
gene12438	Stomatin-like protein 2 (SLP-2) (probable)	26.9503	60.8594	107.223	3.97855
gene09668	S-adenosylmethionine synthetase 3 (AdoMet synthetase 3) (putative)	51.4819	63.9872	107.212	2.08251
gene07088	Major allergen Pru av 1 (putative)	7.15587	36.3975	106.993	14.9518
gene18484	Meiotically up-regulated gene 163 protein (probable)	14.7143	20.2516	106.891	7.26441
gene15731	Pre-mRNA-processing-splicing factor 8 (putative)	37.7382	75.1206	106.848	2.83129
gene26343	NAD-dependent epimerase/dehydratase (probable)	28.2435	52.2346	106.497	3.77067
gene00597	Penton protein (probable)	38.1893	67.4623	106.278	2.78292
gene22198	RING finger protein 139 (probable)	41.349	76.6207	105.596	2.55378
gene10668	Endonuclease (probable)	52.2072	55.819	104.478	2.00122
gene28508	Gibberellin receptor GID1 (probable)	8.00371	84.526	104.002	12.9942
gene16492	E3 ubiquitin-protein ligase HUWE1 (URE-binding protein 1) (probable)	46.8163	52.6333	103.783	2.21682
gene08357	Pleiotropic drug resistance protein 1 (similar to)	17.9445	67.9454	103.722	5.78019
gene23880	Myrcene synthase chloroplastic Precursor (probable)	8.79618	89.4616	103.103	11.7213
gene12927	hypothetical protein	28.8968	56.8094	103.092	3.56758
gene28221	LRR repeats and ubiquitin-like domain-containing protein At2g30105 (putative)	34.5952	61.4238	102.588	2.96538
gene12454	Two-component response regulator-like APRR5 (probable)	16.7494	52.3675	101.981	6.08861
gene16481	Putative syntaxin-24 (AtSYP24) (probable)	11.5296	9.43621	101.944	8.84197
gene25945	Protein PPLZ12 (similar to)	34.8186	82.2074	101.863	2.92554
gene27624	Actin cytoskeleton-regulatory complex protein pan1 (similar to)	18.4245	41.6019	101.752	5.52264
gene32084	Ethylene-responsive transcription factor ERF061 (probable)	40.2014	62.9308	101.421	2.52282
gene15079	Glycosyltransferase 8 domain-containing protein 1 (probable)	15.4906	35.3775	101.365	6.54363
gene26961	Chaperone protein dnaJ (probable)	48.9264	82.0708	101.303	2.07052
gene26251	Methylthioribose kinase (MTR kinase) (probable)	35.2489	65.3819	101.001	2.86538
gene01202	1-aminocyclopropane-1-carboxylate oxidase (ACC oxidase) (similar to)	13.7366	6.81944	100.857	7.34219
gene26234	hypothetical protein	4.57437	28.0098	100.439	21.9569
gene24272	DEAD-box ATP-dependent RNA helicase 53 (similar to)	31.744	56.093	97.1679	3.06099
gene30592	Translation initiation factor eIF-2B subunit delta (similar to)	46.5799	64.1444	96.7756	2.07762
gene16432	Sodium/hydrogen exchanger 2 (NHE-2) (similar to)	41.3044	67.7453	96.4996	2.3363
gene34983	Auxin-induced protein PCNT115 (similar to)	10.0857	86.8858	96.4773	9.56578
gene11300	Mitochondrial import inner membrane translocase subunit Tim17 (similar to)	42.3008	38.5465	93.2824	2.20522
gene26599	Ribosome-recycling factor (RRF) (probable)	15.0827	32.6163	92.4897	6.13217
gene34475	Activity-regulated cytoskeleton-associated protein (Arg3.1) (probable)	28.1466	80.0455	92.1676	3.27455
gene07084	Major allergen Pru av 1 (putative)	1.64282	18.5992	92.0373	56.0238
gene32251	Axial regulator YABBY 1 (putative)	33.9706	84.6509	91.9233	2.70597
gene03604	Cysteine-rich receptor-like protein kinase 2 (Cysteine-rich RLK2) Precursor (similar to)	45.0557	56.3276	91.7838	2.03712
gene04443	Pentatricopeptide repeat-containing protein At5g50390 chloroplastic Precursor (putative)	25.8204	49.8187	90.6094	3.50922
gene00637	Cyclin-dependent kinase inhibitor 2A isoform 4 (probable)	7.73563	28.3976	90.3005	11.6733
gene02127	UPF0496 protein At4g34320 (probable)	10.9857	71.2038	89.2185	8.12134
gene27614	NAC domain-containing protein 78 (ANAC078) (probable)	41.3067	64.9929	88.138	2.13375
gene01128	UPF0134 protein MPN_524 (probable)	41.9428	55.0533	87.7507	2.09215
gene11043	T-complex protein 11-like protein 1 (probable)	31.4697	42.7969	87.4238	2.77804
gene31867	Anthranilate phosphoribosyltransferase (probable)	37.4854	74.7401	87.3578	2.33045
gene17389	DnaJ homolog subfamily C member 2 (probable)	40.2566	50.5439	87.2793	2.16807
gene15082	hypothetical protein	39.2613	34.3291	87.1404	2.2195
gene25085	12-oxophytodienoate reductase 1 (OPDA-reductase 1) (putative)	9.15955	46.7583	86.5649	9.45079
gene16174	mRNA cap guanine-N7 methyltransferase 1 (similar to)	1.68259	15.0826	86.4068	51.3534
gene25544	Root phototropism protein 3 (probable)	35.9076	99.8471	86.2928	2.40319
gene04421	Mastermind-like protein 3 (Mam-3) (probable)	5.26852	30.0602	86.2907	16.3785
gene07696	Photosystem I assembly protein ycf3 (similar to)	22.2255	49.1613	85.748	3.85809
gene03613	Probable septum site-determining protein minC	37.3435	21.7813	85.3591	2.28578
gene12772	ATPase family AAA domain-containing protein 1 (probable)	38.4436	59.4101	84.8619	2.20744
gene09812	Thaumatin-like protein 1a (PR-5a) Precursor (similar to)	0.444614	3.13833	84.6224	190.328
gene20696	Probable mannitol dehydrogenase (similar to)	8.97841	60.4401	84.487	9.41003
gene35127	Trigger factor (TF) (probable)	0.422206	18.6718	84.2967	199.658
gene05123	Major allergen Pru av 1 (putative)	16.8309	44.1968	84.0555	4.99412
gene03279	Nucleolin (probable)	34.1123	49.502	83.1597	2.43782
gene25478	Probable ADP-ribosylation factor GTPase-activating protein AGD11 (ARF GAP AGD11)	22.8324	79.3234	83.0876	3.63902
gene22071	Sulfate transporter 1.3 (putative)	5.73353	32.2547	83.0372	14.4827
gene24407	SUN domain-containing protein 2 Precursor (probable)	37.6061	54.2755	82.4648	2.19286
gene07264	hypothetical protein	18.2356	50.4934	81.9634	4.49469
gene01348	Pentatricopeptide repeat-containing protein At5g14080 (putative)	2.68004	34.9409	81.492	30.407
gene21171	Acid phosphatase 1 Precursor (putative)	36.1107	59.9173	80.9766	2.24246
gene29325	Calcium-binding protein CML38 (putative)	2.92398	6.69053	80.8754	27.6594
gene24179	NAC domain-containing protein 2 (ANAC002) (similar to)	24.1805	42.6975	80.8197	3.34235
gene08538	Thaumatin-like protein 1 Precursor (similar to)	15.4297	15.6635	80.732	5.23224
gene07129	4-coumarate--CoA ligase-like 9 (At4CL4) (probable)	1.31568	15.0158	80.679	61.3212
gene18979	hypothetical protein	37.7976	42.6636	80.0945	2.11904
gene31864	Anthranilate phosphoribosyltransferase (probable)	37.653	69.9214	79.8964	2.12191
gene05993	Auxin-responsive protein IAA17 (similar to)	36.1523	50.0931	79.6378	2.20284
gene25547	Zinc finger protein 1 (probable)	11.6087	18.3155	79.5368	6.85148
gene28622	Elongation factor 1-alpha (EF-1-alpha) (similar to)	30.9071	40.1179	79.5129	2.57264
gene12723	Probable RING-H2 finger protein ATL5G	38.8786	63.7586	79.2142	2.03747
gene15022	Chaperone protein clpB 2 (similar to)	21.1424	37.29	79.1282	3.74262
gene01734	1-aminocyclopropane-1-carboxylate oxidase homolog 1 (similar to)	7.9744	18.4581	79.0866	9.91755
gene27591	Peroxidase 12 (Atperox P12) Precursor (similar to)	10.0345	20.105	78.6647	7.83942
gene05921	NEDD8-activating enzyme E1 catalytic subunit (similar to)	28.586	38.7314	77.7977	2.72153
gene10352	Endo-13(4)-beta-glucanase 1 (Endo-14-beta-glucanase 1) Precursor (probable)	23.5808	79.9089	77.4136	3.28291
gene12103	Coat protein (probable)	36.246	38.8821	76.8888	2.12131
gene15994	ADAMTS-like protein 4 (ADAMTSL-4) Precursor (probable)	15.1753	30.0912	76.7699	5.05886
gene26478	E3 ubiquitin-protein ligase CIP8 (similar to)	35.2303	38.0511	76.7638	2.17891
gene28442	DEAD-box ATP-dependent RNA helicase 46 (putative)	27.7672	38.4667	76.4787	2.75429
gene20699	Metalloendoproteinase 1 Precursor (probable)	0.175038	39.2688	76.0547	434.504
gene05711	hypothetical protein	31.6948	38.8469	76.0013	2.39791
gene17832	tRNA ribose 2'-O-methyltransferase aTrm56 (probable)	3.48407	24.9183	75.8298	21.7647
gene12072	Serine/threonine-protein kinase-like protein At1g28390 (similar to)	13.1667	46.4005	75.3381	5.72189
gene23724	3-hydroxybenzoate 6-hydroxylase (probable)	0.151964	66.5645	75.2834	495.401
gene29139	Poly [ADP-ribose] polymerase 1 (PARP-1) (probable)	3.90843	28.6846	75.0946	19.2135
gene27205	WUSCHEL-related homeobox 8 (probable)	22.4435	32.5057	74.2876	3.30999
gene25294	LOB domain-containing protein 1 (AS2-like protein 8) (similar to)	7.76427	8.57993	74.1645	9.55202
gene08229	Cytochrome P450 94A1 (putative)	0.263463	56.3046	71.9441	273.071
gene16543	Slit homolog 2 protein C-product Precursor (probable)	6.48505	22.5417	71.43	11.0146
gene33464	Zinc finger CCHC domain-containing protein 8 (probable)	9.26935	61.713	71.1211	7.67271
gene03354	Inositol-145-trisphosphate 5-phosphatase 4 (probable)	29.915	52.444	71.0518	2.37512
gene02558	Zinc finger protein 1 (probable)	21.5368	20.6701	70.9816	3.29583
gene02382	Serine/threonine-protein kinase HT1 (similar to)	26.6134	41.3166	70.9134	2.66458
gene08197	Glutathione reductase chloroplastic (GRase) Precursor (similar to)	26.338	40.5595	70.616	2.68114
gene09346	Potassium transporter 10 (probable)	8.70808	24.4	70.5815	8.1053
gene10136	hypothetical protein	29.0786	62.0519	70.2849	2.41706
gene28344	Zinc finger AN1 domain-containing stress-associated protein 12 (AtSAP12) (putative)	9.70255	24.9669	70.1655	7.23165
gene20982	Zinc finger CCCH domain-containing protein 29 (AtC3H29) (putative)	20.9612	27.2091	69.4601	3.31374
gene32479	Phosphorylated carbohydrates phosphatase TM_1254 (probable)	26.5245	40.4428	68.8798	2.59684
gene15049	Cleavage and polyadenylation specificity factor subunit 7 (CPSF 59 kDa subunit) (probable)	24.6591	43.9748	68.4946	2.77766
gene00732	Pyruvate dehydrogenase E1 component subunit alpha-1 mitochondrial (PDHE1-A) Precursor (similar to)	33.3507	65.7165	68.3649	2.04988
gene32421	Thaumatin-like protein Precursor (putative)	1.63347	5.41699	68.0566	41.6638
gene17531	Kinesin light chain (KLC) (probable)	7.68314	21.7518	68.032	8.85471
gene04296	F-box protein At5g39250 (putative)	33.6363	42.0725	67.8312	2.0166
gene21047	Dehydration-responsive element-binding protein 2C (Protein DREB2C) (probable)	3.96872	8.04609	67.5898	17.0306
gene30173	Dual specificity protein kinase lkh1 (probable)	6.70567	18.0075	67.5586	10.0749
gene16882	Probable glutathione S-transferase	0.90841	34.9615	67.4203	74.2179
gene02729	Chaperonin CPN60-2 mitochondrial Precursor (putative)	20.9222	26.4246	67.242	3.21391
gene24553	Protein tolB Precursor (probable)	10.0942	32.6408	67.2315	6.66042
gene14862	Auxin-induced protein 15A (similar to)	15.5971	18.3419	66.5547	4.26712
gene23288	Phosphoribosylaminoimidazole-succinocarboxamide synthase (similar to)	28.4738	55.7159	66.3369	2.32975
gene22529	F-box protein At1g55000 (similar to)	26.3706	37.6487	66.2099	2.51075
gene07754	Acylamino-acid-releasing enzyme (AARE) (probable)	1.00396	38.4226	66.1583	65.8975
gene00865	Inositol oxygenase 1 (MI oxygenase 1) (similar to)	32.0142	46.8408	66.1275	2.06556
gene09966	Cytochrome P450 71A1 (probable)	8.57053	35.0742	65.7366	7.67007
gene27350	M protein serotype 49 Precursor (probable)	32.0054	39.6661	65.7136	2.05321
gene25924	Ribosome-recycling factor (RRF) (probable)	24.8719	40.7625	65.5876	2.63701
gene28570	Alpha-amylase Precursor (similar to)	25.7056	36.4933	64.7881	2.52039
gene04936	hypothetical protein	15.9238	47.3476	64.2437	4.03444
gene12920	Beta-galactosidase 15 (Lactase 15) Precursor (putative)	0.414981	73.2454	64.08	154.417
gene32644	Histidine decarboxylase (HDC) (similar to)	29.0302	34.6385	63.7532	2.1961
gene06581	Putative selenium-binding protein	24.4074	41.7848	63.6875	2.60935
gene19754	Transcription factor MafB (Maf-B) (probable)	0.23797	3.64014	63.5538	267.066
gene20494	U3 small nucleolar RNA-associated protein 15 homolog (probable)	24.1699	25.9251	63.2989	2.61892
gene29168	hypothetical protein	23.1529	44.8901	62.8419	2.71422
gene13875	Probable receptor-like protein kinase At3g55450	26.0942	37.4562	62.6978	2.40274
gene02592	NADH dehydrogenase [ubiquinone] iron-sulfur protein 4 mitochondrial (CI-18 kDa) Precursor (probable)	22.0125	11.8662	62.689	2.84788
gene08088	Mitochondrial import inner membrane translocase subunit TIM44 Precursor (probable)	14.6211	44.3444	62.1309	4.2494
gene20964	3-hydroxy-3-methylglutaryl-coenzyme A reductase (HMG-CoA reductase) (probable)	5.28427	13.2733	61.8525	11.705
gene10649	Beta-amylase (probable)	2.46538	2.20351	61.8049	25.0691
gene25056	Neurobeachin (AKAP 550) (similar to)	17.5685	34.5584	61.3509	3.4921
gene29721	U-box domain-containing protein 17 (putative)	21.5719	32.2055	61.338	2.84342
gene26030	Expansin-A1 (AtEXPA1) Precursor (putative)	20.2159	245.697	60.7969	3.00738
gene25097	WD repeat-containing protein 44 (probable)	27.4285	49.7535	60.7841	2.21609
gene07367	Calcium-binding protein 4 (CaBP4) (probable)	13.3039	34.902	60.7693	4.56777
gene12192	Kinesin light chain 4 (KLC 4) (probable)	24.3715	49.5997	60.5114	2.48287
gene15048	Probable thylakoidal processing peptidase 2 chloroplastic Precursor (similar to)	27.2793	41.5419	60.4811	2.2171
gene01679	Nucleolar complex protein 2 homolog (Protein NOC2 homolog) (probable)	19.4231	42.3088	60.1797	3.09836
gene20725	Anthocyanidin 3-O-glucosyltransferase (probable)	29.069	34.0364	60.1288	2.06848
gene06387	Cyclin-dependent kinase G-2 (probable)	25.9719	29.3824	60.0451	2.31193
gene22744	Probable protein phosphatase 2C 63 (AtPP2C63) (putative)	23.3096	39.3439	59.8009	2.56551
gene09927	Superoxide-generating NADPH oxidase heavy chain subunit B (probable)	3.03784	35.403	59.5881	19.6153
gene11787	Zinc finger and BTB domain-containing protein 48 (probable)	27.9095	42.46	59.5586	2.13399
gene29558	Scarecrow-like protein 15 (AtSCL15) (similar to)	7.67497	29.8555	59.1938	7.71258
gene07914	Zinc finger CCCH domain-containing protein 66 (AtC3H66) (putative)	20.9187	31.4519	58.9777	2.81938
gene05852	Monothiol glutaredoxin-S15 (AtGrxS15) (similar to)	27.0749	40.413	58.5957	2.16421
gene14817	Lichenase Precursor (putative)	1.82076	1.96379	58.4673	32.1116
gene17096	Vacuolar protein sorting-associated protein 27 (probable)	24.762	50.407	58.1517	2.34843
gene15265	17.3 kDa class II heat shock protein (similar to)	24.34	5.89648	58.0938	2.38676
gene23000	DEAD-box ATP-dependent RNA helicase 40 (similar to)	26.7895	32.3838	57.9945	2.16482
gene06991	NAD(P)H-dependent 6'-deoxychalcone synthase (similar to)	8.0102	50.1883	57.9243	7.23132
gene15410	PHD finger protein At5g26210 (similar to)	18.8137	32.544	57.6662	3.06512
gene02097	Aldehyde dehydrogenase family 2 member C4 (similar to)	2.18057	1.13631	57.4547	26.3485
gene14381	Outer membrane receptor protein (probable)	19.3617	12.2369	57.4249	2.9659
gene00374	Cytosolic carboxypeptidase-like protein 5 (probable)	0.600333	15.4819	57.1091	95.1291
gene06247	Adagio protein 3 (FBX2a) (putative)	5.76326	17.0507	56.8327	9.86121
gene19298	Probable anion transporter 2 chloroplastic Precursor (similar to)	18.2624	37.2924	56.6655	3.10285
gene08383	Probable glutathione S-transferase (similar to)	7.98567	10.5897	56.4178	7.06487
gene08191	Auxin-induced protein 22D (putative)	10.6805	4.25227	56.359	5.27679
gene14209	Aspartic proteinase-like protein 2 Precursor (probable)	19.3943	37.1343	56.0764	2.89139
gene26110	Pentatricopeptide repeat-containing protein At5g60960 mitochondrial Precursor (probable)	27.7796	28.1231	56.0354	2.01714
gene04087	DUF246 domain-containing protein At1g04910 (probable)	18.9619	33.8413	55.9268	2.94943
gene00122	ABC transporter C family member 12 (ABC transporter ABCC.12) (putative)	14.71	69.9914	55.6681	3.78436
gene24521	Transcription elongation regulator 1 (FBP 28) (probable)	17.064	30.1176	55.4238	3.24801
gene31031	Rhamnogalacturonate lyase (Rhamnogalacturonase) Precursor (probable)	6.45479	43.5185	55.4224	8.58624
gene29096	Pre-mRNA-splicing factor 38A (probable)	20.924	39.1896	55.4099	2.64815
gene14789	F-box protein At5g07610 (probable)	25.6435	39.8338	55.1324	2.14995
gene14950	Probable mitochondrial chaperone bcs1	10.7585	63.4551	55.0064	5.11284
gene07584	PH domain-containing protein DDB_G0287875 (probable)	2.53824	2.57517	54.9467	21.6476
gene31620	30S ribosomal protein S4e (probable)	23.8816	30.504	54.9095	2.29924
gene26352	Anthocyanin 3'-O-beta-glucosyltransferase (3'GT) (putative)	26.9674	22.051	54.7525	2.03032
gene09103	RUN and FYVE domain-containing protein 4 (probable)	9.53164	39.8649	54.3069	5.69754
gene05898	Probable gibberellin receptor GID1L3	17.5134	25.3579	53.7346	3.06821
gene20854	Gamma-glutamyl phosphate reductase (similar to)	17.9579	28.9309	53.5706	2.98312
gene05267	Putative zinc finger protein At1g68190 (similar to)	9.1143	25.8635	53.4092	5.85993
gene12578	ATPase family AAA domain-containing protein 3-B (probable)	12.8385	24.3721	53.3936	4.15887
gene21298	Probable sodium-coupled neutral amino acid transporter 6	10.278	8.033	53.2378	5.17976
gene04442	hypothetical protein	23.2442	21.7244	53.0804	2.2836
gene10268	Probable O-sialoglycoprotein endopeptidase (Glycoprotease)	8.90708	19.5972	53.0146	5.95197
gene24273	DEAD-box ATP-dependent RNA helicase 53 (similar to)	25.8586	26.6367	52.7241	2.03894
gene12885	Deacetoxyvindoline 4-hydroxylase (similar to)	0.131235	0.76135	52.5736	400.606
gene15923	Organic cation transporter protein (probable)	7.33835	20.5212	52.3465	7.13329
gene01324	Paired amphipathic helix protein Sin3 (AtSin3) (similar to)	25.9173	47.4998	52.3221	2.01881
gene31621	Transcription factor TGA1 (AtbZIP47) (putative)	8.18404	29.0154	52.1625	6.37369
gene18213	Contactin-4 (BIG-2) Precursor (probable)	22.792	30.087	52.0004	2.28152
gene05349	Pumilio homolog 2 (similar to)	14.6306	29.8215	51.8702	3.54532
gene00126	Anthocyanin 3'-O-beta-glucosyltransferase (3'GT) (putative)	13.0108	33.1	51.8231	3.9831
gene13783	Dehydration-responsive element-binding protein 2A (Protein DREB2A) (probable)	1.80633	23.8094	51.6728	28.6064
gene15917	UPF0518 protein FAM160A1 (probable)	19.1498	22.1959	51.5723	2.6931
gene31308	LL-diaminopimelate aminotransferase chloroplastic (LL-DAP-aminotransferase) Precursor (similar to)	7.13556	20.3713	51.137	7.1665
gene04735	RING finger protein 126 (probable)	16.6521	11.7452	50.8321	3.05259
gene06956	Ornithine decarboxylase (ODC) (similar to)	19.2125	34.0901	50.7246	2.64018
gene13874	Aldose reductase C (ARC) (probable)	6.72372	9.98903	50.681	7.53765
gene13072	Endochitinase Precursor (similar to)	7.66698	5.13537	50.5658	6.59526
gene10766	Calcineurin B-like protein 9 (similar to)	7.81011	37.4785	50.4127	6.4548
gene06720	Beta-amylase (probable)	22.9074	22.1416	49.2458	2.14978
gene07501	DNA-directed RNA polymerase I subunit rpa49 (RNA polymerase I subunit A49) (probable)	24.3184	28.9228	49.2153	2.02379
gene01281	Plasma membrane ATPase 1 (putative)	17.1067	10.9038	49.1967	2.87588
gene34982	Auxin-induced protein PCNT115 (similar to)	4.6536	59.4429	49.0516	10.5406
gene25101	Trehalase Precursor (probable)	16.1692	24.7674	48.8813	3.02311
gene00362	Probable serine/threonine-protein kinase vps15	22.1018	32.4958	48.879	2.21154
gene01374	GEM-like protein 5 (similar to)	11.0601	24.4871	48.7913	4.41145
gene11417	Probable LRR receptor-like serine/threonine-protein kinase At2g23950 Precursor	20.5304	47.284	47.9007	2.33316
gene04073	Serine carboxypeptidase-like 50 Precursor (putative)	2.65043	7.83853	47.8804	18.0651
gene28421	Protein lunapark homolog (probable)	1.04392	21.448	47.8036	45.7925
gene06110	Protein HEX2 (probable)	0.646699	3.32	47.7741	73.8739
gene24948	Fas-binding factor 1 (FBF-1) (probable)	8.50824	31.5875	47.5067	5.58361
gene19413	Myeloid leukemia factor 1 (probable)	2.15091	3.24638	47.2446	21.9649
gene11513	hypothetical protein	7.50793	46.2164	47.138	6.27843
gene10626	Epoxide hydrolase 2 (SEH) (probable)	19.3062	16.9154	47.0668	2.43791
gene02085	Probable serine incorporator	8.85345	22.719	47.0298	5.31203
gene08948	Chaperone protein dnaJ 13 (AtJ13) (similar to)	19.0846	25.0211	47.0072	2.46309
gene08598	F-box protein SKIP23 (probable)	15.0668	24.5629	46.9996	3.11942
gene01627	Enhanced disease susceptibility 5 (Eds5) (similar to)	13.6884	30.4414	46.8559	3.42304
gene10502	Protein FAM65A (probable)	1.46061	2.3324	46.576	31.888
gene00230	Retinitis pigmentosa 1-like 1 protein (probable)	22.1559	17.8405	45.7749	2.06604
gene26659	Zinc finger protein 1 (probable)	2.79504	5.56937	45.3962	16.2417
gene10562	Desiccation-related protein PCC13-62 Precursor (probable)	3.1927	7.66168	45.3495	14.2041
gene22484	Cytokinin-O-glucosyltransferase 1 (AtZOG1) (probable)	3.9326	31.474	45.2851	11.5153
gene15552	Zinc finger protein CONSTANS-LIKE 9 (putative)	8.55359	16.0383	45.1519	5.27871
gene34729	Protein FAM83H (probable)	4.64625	14.6106	44.9178	9.66753
gene03586	Alliin lyase (Alliinase) Precursor (probable)	0.758018	19.5435	44.7026	58.9729
gene14751	ATPase family AAA domain-containing protein 3-A (probable)	13.8927	31.1397	44.6959	3.21722
gene25726	Clavaminate synthase-like protein At3g21360 (similar to)	17.9214	23.1094	44.6476	2.4913
gene00270	Poly(A) polymerase (PAP) (probable)	15.8055	21.1993	44.5859	2.82091
gene23264	Extended synaptotagmin-3 (E-Syt3) (probable)	21.1149	39.9021	44.1925	2.09295
gene06308	Serine/threonine-protein kinase BRI1-like 2 Precursor (probable)	19.7608	24.0601	44.1251	2.23296
gene03647	RING-H2 zinc finger protein RHA2a (similar to)	15.2987	9.61664	44.0618	2.88009
gene21322	Adenine/guanine permease AZG1 (AtAzg1) (putative)	6.51777	7.47421	44.0169	6.75336
gene30726	Probable serine/threonine-protein kinase abkC	21.6012	21.6785	44.0093	2.03735
gene31557	Chaperone protein dnaJ (probable)	20.0869	17.3527	43.7578	2.17842
gene32658	Probable E3 ubiquitin-protein ligase HERC1	16.8459	24.0506	43.4078	2.57675
gene25361	hypothetical protein	3.40729	16.0294	43.2551	12.6949
gene04271	UPF0737 protein AFP3 (ABI5-binding protein 3) (probable)	21.3459	14.7208	43.1659	2.02221
gene20407	Parafibromin (probable)	21.4034	21.2019	42.9945	2.00877
gene13189	Heat shock protein 83 (similar to)	14.46	18.5706	42.8199	2.96126
gene02721	Holliday junction ATP-dependent DNA helicase ruvB (similar to)	5.96117	7.99103	42.576	7.14222
gene34259	hypothetical protein	16.6644	29.3081	42.4009	2.5444
gene31130	Probable serine/threonine-protein kinase DDB_G0292350	19.2158	14.1835	42.3425	2.20352
gene30172	Scarecrow-like protein 14 (AtSCL14) (probable)	8.82956	13.6744	42.2741	4.78779
gene03428	Prohibitin-2 (similar to)	3.25886	21.5197	42.1625	12.9378
gene11324	Probable glutamate carboxypeptidase 2	19.7577	25.7597	42.0886	2.13024
gene31679	Ubiquitin-like protein SMT3 (probable)	4.35582	35.5301	42.0325	9.64974
gene23386	Glutathione S-transferase DHAR1 mitochondrial (GSH-dependent dehydroascorbate reductase 1) (putative)	1.8665	0.938708	41.9115	22.4546
gene31585	Lon protease homolog 2 mitochondrial Precursor (putative)	12.9303	24.3349	41.8961	3.24015
gene27853	Phytochrome A-associated F-box protein (probable)	9.2766	16.5319	41.8239	4.50854
gene32388	F-box protein PP2-A12 (AtPP2-A12) (putative)	9.91866	19.3169	41.7884	4.21311
gene14108	ENTH domain-containing protein C794.11c (probable)	7.26404	31.3069	41.6887	5.73905
gene17774	37S ribosomal protein S24 mitochondrial Precursor (probable)	20.5073	32.1704	41.6603	2.03149
gene34384	Chitinase-like protein PB1E7.04c Precursor (probable)	6.41515	56.5539	41.6136	6.48677
gene34406	Putative F-box/kelch-repeat protein At4g19330 (probable)	14.0659	30.1021	41.5903	2.95683
gene26097	Mitochondrial import receptor subunit TOM5 homolog (putative)	17.3935	31.8236	41.575	2.39026
gene16169	mRNA cap guanine-N7 methyltransferase 1 (similar to)	1.29556	7.53456	41.5541	32.0743
gene23448	Sulfate/thiosulfate import ATP-binding protein cysA (probable)	9.40208	29.132	41.5194	4.41598
gene00814	Defensin-like protein 232 (SCR-like protein 23) Precursor (probable)	15.5081	27.7501	41.4519	2.67292
gene26953	Sirohydrochlorin ferrochelatase (probable)	17.2657	21.6465	41.4492	2.40066
gene28851	Phenoxybenzoate dioxygenase subunit beta (similar to)	12.7202	19.5944	41.3096	3.24756
gene15420	Cell division control protein 48 homolog C (AtCDC48c) (putative)	16.3018	24.8404	41.2931	2.53303
gene21219	Sugar phosphate exchanger 2 (probable)	15.9123	33.8657	41.274	2.59384
gene22838	Probable indole-3-acetic acid-amido synthetase GH3.1 (AtGH3-1) (similar to)	1.22352	2.93549	41.1916	33.6663
gene10996	17.6 kDa class II heat shock protein (AtHsp17.6) (probable)	13.8456	4.8332	40.9783	2.95966
gene07092	F-box protein SKIP14 (probable)	18.977	24.3357	40.9191	2.15625
gene34653	Pancreatic lipase-related protein 2 (PL-RP2) Precursor (probable)	8.60093	54.1137	40.7671	4.73985
gene03756	hypothetical protein	16.0588	19.0221	40.716	2.53542
gene10726	Protein phosphatase 2C 29 (AtPP2C29) (putative)	17.9378	36.3449	40.6182	2.26439
gene14601	Thaumatin-like protein 1 Precursor (similar to)	10.3086	9.87018	40.4715	3.92598
gene18415	Mitochondrial import inner membrane translocase subunit Tim9 (putative)	18.6347	25.5227	40.3748	2.16665
gene20686	Protein CUP-SHAPED COTYLEDON 2 (ANAC098) (similar to)	11.1461	24.495	40.2261	3.60899
gene29890	Forkhead box protein D4 (FREAC-5) (probable)	14.5304	18.1848	40.2129	2.7675
gene30375	p21-activated protein kinase-interacting protein 1-like (probable)	15.5937	27.9696	40.1258	2.57321
gene30624	Protein TIFY 5A (probable)	16.4788	21.6328	40.0863	2.4326
gene23219	Micronuclear linker histone-gamma (probable)	1.77834	14.34	40.0319	22.5108
gene14602	Thaumatin-like protein 1 Precursor (similar to)	10.2626	12.3056	39.9666	3.89438
gene05383	Protein TIFY 10B (probable)	17.3198	11.2505	39.7739	2.29644
gene20650	ETHYLENE INSENSITIVE 3-like 3 protein (similar to)	17.3555	20.7241	39.6459	2.28434
gene27973	Pentatricopeptide repeat-containing protein At4g35850 mitochondrial Precursor (putative)	17.1272	29.6101	39.5683	2.31027
gene01833	Rae1-like protein At1g80670 (putative)	9.82422	27.7392	39.5478	4.02554
gene12037	Protein TRANSPARENT TESTA 12 (probable)	14.186	33.5535	39.4165	2.77855
gene12519	UPF0706 protein At5g01750 (probable)	2.15666	13.8409	39.393	18.2658
gene27705	Pentatricopeptide repeat-containing protein At4g19440 chloroplastic Precursor (probable)	6.74559	8.54196	39.2565	5.81959
gene29097	UPF0420 protein C16orf58 homolog (probable)	15.3469	22.9315	39.0966	2.54753
gene12884	Disease resistance response protein 206 (probable)	0.380507	1.74262	39.0492	102.624
gene06529	RING finger protein 4 (probable)	17.2109	26.3556	38.7269	2.25014
gene27576	Ethanolamine kinase (probable)	7.14828	15.5838	38.6414	5.4057
gene24637	Alternative oxidase 1a mitochondrial Precursor (similar to)	0.108467	1.62442	38.5387	355.303
gene28419	Carbonic anhydrase 25 kDa isoform Precursor (similar to)	2.39567	2.23146	38.3965	16.0275
gene21172	Putative kinase-like protein TMKL1 Precursor (probable)	9.37387	22.9066	38.344	4.09052
gene08947	Chaperone protein dnaJ 13 (AtJ13) (similar to)	13.5695	23.3536	38.1604	2.81222
gene12475	DENN domain-containing protein 5B (probable)	14.7055	23.5123	38.0337	2.58636
gene08557	Prostaglandin E synthase 2 (mPGES-2) (probable)	14.1269	20.0019	38.0313	2.69212
gene04424	Protein CUP-SHAPED COTYLEDON 2 (ANAC098) (similar to)	12.6269	11.0878	37.7642	2.99076
gene29877	YTH domain family protein 1 (DACA-1) (similar to)	15.7714	21.5405	37.7306	2.39234
gene30858	PCTP-like protein (PCTP-L) (probable)	9.36961	32.7429	37.6641	4.01981
gene03533	Obg-like ATPase 1 (probable)	12.3124	6.41684	37.624	3.05579
gene27203	RNA exonuclease 4 (probable)	18.5737	30.7798	37.6217	2.02553
gene03206	Septum-promoting GTP-binding protein 1 (probable)	7.49429	5.73118	37.1698	4.95975
gene06362	Nuclear control of ATPase protein 2 (probable)	8.18056	19.502	37.1518	4.54147
gene22963	Transcription factor PIF3 (bHLH 8) (probable)	13.2688	23.4924	37.0217	2.79014
gene01539	Peroxidase 35 (Atperox P35) Precursor (putative)	10.9477	3.03909	36.6866	3.35108
gene13113	Solute carrier family 25 member 39 (probable)	10.5427	22.0151	36.4974	3.46187
gene24667	Myrcene synthase chloroplastic Precursor (probable)	3.51459	17.4938	36.2618	10.3175
gene06443	Phosphate carrier protein mitochondrial (PTP) Precursor (similar to)	1.14204	1.44866	35.9163	31.4492
gene01857	Hyoscyamine 6-dioxygenase (probable)	6.24552	26.818	35.7162	5.7187
gene29528	Probable caffeoyl-CoA O-methyltransferase At4g26220 (CCoAOMT) (similar to)	17.1014	21.8235	35.6403	2.08406
gene19912	Transcription initiation factor TFIID subunit 11 (probable)	15.0993	23.7062	35.619	2.35898
gene21592	Scarecrow-like transcription factor PAT1 (AtGRAS-29) (putative)	16.0261	38.9045	35.5616	2.21898
gene12273	Homeobox-leucine zipper protein HOX1 (similar to)	1.31359	16.4362	35.4476	26.9852
gene15752	Cucumber peeling cupredoxin (CPC) (probable)	10.4014	15.1671	35.3126	3.39498
gene07467	Mitochondrial intermembrane space import and assembly protein 40 Precursor (probable)	17.2339	24.8215	35.173	2.04092
gene22683	2'3'-cyclic-nucleotide 2'-phosphodiesterase (probable)	16.1703	19.9551	35.0787	2.16932
gene29900	60S ribosomal export protein NMD3 (probable)	15.4436	19.1778	34.967	2.26418
gene02228	Oxysterol-binding protein 8 (probable)	8.994	21.4336	34.6695	3.85474
gene06881	Probable protein phosphatase 2C 40 (AtPP2C40) (putative)	16.1489	26.343	34.5391	2.13879
gene29720	DNA polymerase III subunit gamma/tau (probable)	15.5473	40.6187	34.4894	2.21835
gene07495	Eukaryotic initiation factor 4A-14 (eIF-4A-14) (similar to)	0.397885	4.81828	34.4402	86.5583
gene22159	Luminal-binding protein 4 (BiP 4) Precursor (similar to)	6.93042	12.3158	34.4198	4.96649
gene17851	45-DOPA dioxygenase extradiol-like protein (putative)	11.0485	34.8919	34.4135	3.11476
gene32558	Glu S.griseus protease inhibitor (similar to)	5.46528	5.10546	34.1234	6.24366
gene21704	Chitinase 4 Precursor (putative)	0.209372	0.598977	34.0971	162.854
gene10279	H/ACA ribonucleoprotein complex non-core subunit NAF1 (probable)	9.88347	17.5006	34.0897	3.44917
gene30307	hypothetical protein	13.1451	30.5322	33.9897	2.58574
gene30199	Probable LRR receptor-like serine/threonine-protein kinase At3g47570 Precursor	2.55968	14.7747	33.9353	13.2576
gene25527	Transcriptional adapter 1-like protein (probable)	14.8694	19.9785	33.9283	2.28175
gene27835	Basic 7S globulin 2 low kDa subunit Precursor (probable)	0.267717	0.924804	33.8367	126.39
gene00699	hypothetical protein	7.34405	14.3321	33.7088	4.58996
gene17410	Phosphate import ATP-binding protein pstB (probable)	11.1889	28.8563	33.6725	3.00946
gene04218	E3 ubiquitin-protein ligase UBR4 (probable)	15.383	29.3888	33.5646	2.18193
gene22661	Coiled-coil domain-containing protein 75 (probable)	16.0535	14.5729	33.5213	2.0881
gene29403	UPF0497 membrane protein At3g50810 (probable)	13.0849	14.0311	33.4099	2.5533
gene10051	Protein ECM23 (probable)	7.06481	15.9005	33.374	4.72397
gene12408	Vacuolar protein sorting-associated protein 72 homolog (probable)	16.5505	21.4522	33.2492	2.00895
gene29772	hypothetical protein	11.9255	27.9731	33.1552	2.78018
gene25344	S-antigen protein Precursor (probable)	0.148034	19.0858	32.8501	221.909
gene16260	Polyadenylate-binding protein 2 (Poly(A)-binding protein 2) (probable)	12.5584	14.6169	32.6289	2.59816
gene23251	Probable LRR receptor-like serine/threonine-protein kinase At1g53420 Precursor	15.6028	16.1613	32.4675	2.08088
gene16211	30S ribosomal protein S4e (probable)	3.72724	17.363	32.3613	8.68237
gene25564	Probable xyloglucan glycosyltransferase 3	7.23076	11.931	32.2001	4.45321
gene26345	Anthocyanin 3'-O-beta-glucosyltransferase (3'GT) (putative)	3.70682	16.3404	32.1895	8.68387
gene35078	hypothetical protein	5.64742	39.7858	32.0925	5.68268
gene21533	Phosphoglycolate phosphatase (PGPase) (probable)	13.3897	36.0659	32.0723	2.3953
gene23385	Glutathione S-transferase DHAR1 mitochondrial (GSH-dependent dehydroascorbate reductase 1) (probable)	1.52538	6.09647	32.0638	21.0202
gene23936	Septum-promoting GTP-binding protein 1 (probable)	10.8457	12.889	31.849	2.93656
gene19125	Phospholipase D alpha 1 (PLD alpha 1) (probable)	1.15473	5.18403	31.76	27.5042
gene00848	hypothetical protein	4.97107	11.2327	31.6375	6.36433
gene04894	hypothetical protein	14.552	19.2393	31.5327	2.1669
gene15430	Putative nuclease HARBI1 (probable)	6.78502	10.8001	31.3585	4.62172
gene22797	Intraflagellar transport protein 88 homolog (TPR repeat protein 10) (probable)	10.0763	23.0787	31.3344	3.10971
gene08382	Probable glutathione S-transferase (similar to)	0.860531	3.21939	31.2561	36.3218
gene07214	hypothetical protein	9.04664	16.3064	31.2117	3.45009
gene32016	Translation initiation factor IF-2 (probable)	13.8159	22.3972	31.2042	2.25857
gene15188	Cyclin-T1-5 (CycT1) (probable)	13.9352	17.4257	31.1304	2.23394
gene18796	Homeobox protein DLX-2 (probable)	10.1351	10.5594	31.073	3.06587
gene11691	Protein EMSY (probable)	12.752	19.9024	30.9694	2.42858
gene23873	Ethylene-responsive transcription factor ERF010 (similar to)	10.9925	12.6287	30.9669	2.81709
gene25832	WD repeat-containing protein 43 (probable)	11.8457	18.5398	30.9628	2.61383
gene23357	Serine-rich adhesin for platelets Precursor (probable)	12.9105	21.5611	30.9056	2.39383
gene08424	Pathogenesis-related protein PR-4B Precursor (similar to)	0.376053	0.590008	30.7676	81.8172
gene15820	ADP-ribosyl cyclase 1 (cADPr hydrolase 1) (probable)	12.9726	14.7849	30.7548	2.37076
gene23450	Tyrosine-protein kinase receptor TYRO3 Precursor (probable)	7.28448	13.6153	30.4301	4.17739
gene27182	Suppressor protein SRP40 (probable)	11.2464	20.6719	30.3989	2.70299
gene33017	Anthocyanidin 3-O-glucosyltransferase 6 (similar to)	1.73351	21.1904	30.0817	17.353
gene08384	Probable glutathione S-transferase (similar to)	0.273379	1.59005	30.0602	109.958
gene00832	Tricalbin-3 (probable)	11.2471	14.0068	29.9712	2.66478
gene27507	1-phosphatidylinositol-3-phosphate 5-kinase FAB1 (Phosphatidylinositol-3-phosphate 5-kinase) (probable)	12.9244	17.0731	29.9009	2.31352
gene03285	Chitin-inducible gibberellin-responsive protein 1 (putative)	6.81596	11.6796	29.7702	4.36771
gene16974	Microtubule-associated protein Jupiter (probable)	7.14745	18.7157	29.7374	4.16056
gene24519	Probable protein phosphatase 2C 49 (AtPP2C49) (putative)	10.3178	9.52227	29.664	2.87503
gene17329	Nucleolar complex protein 4 homolog (NOC4 protein homolog) (probable)	11.6048	17.9533	29.6126	2.55176
gene24469	ABC transporter B family member 4 (ABC transporter ABCB.4) (putative)	1.86309	5.66169	29.4254	15.7939
gene32515	BTB/POZ domain-containing protein KCTD9 (probable)	6.08508	8.16434	29.4076	4.83274
gene14989	Dynamin-related protein 3A (similar to)	7.91296	19.1756	29.2982	3.70256
gene20067	Protein argonaute 2 (OsAGO2) (probable)	12.4383	20.4573	29.2148	2.34878
gene14920	Elongation factor Ts (EF-Ts) (probable)	0.107492	6.41856	29.1161	270.869
gene14885	Zinc finger CCCH domain-containing protein 44 (AtC3H44) (probable)	13.8082	19.8147	28.9003	2.09299
gene30434	Polyphenol oxidase chloroplastic (PPO) Precursor (putative)	0.564686	1.56247	28.8124	51.0238
gene11314	Translation initiation factor IF-2 (probable)	6.29957	18.5692	28.785	4.56935
gene15935	hypothetical protein	8.96487	14.9292	28.7392	3.20575
gene14353	Splicing factor U2af small subunit A (U2 snRNP auxiliary factor small subunit A) (similar to)	14.2657	18.927	28.5659	2.00241
gene06900	Vinorine synthase (probable)	9.88577	18.9296	28.5592	2.88892
gene30879	Probable ubiquitin carrier protein E2 37	13.7552	15.2518	28.473	2.06998
gene07210	Probable WRKY transcription factor 75 (similar to)	4.35691	11.0402	28.3352	6.50352
gene13179	Tyrosine-specific transport protein 1 (probable)	5.46991	13.5454	28.3034	5.17439
gene19956	hypothetical protein	9.67517	33.9544	28.2801	2.92296
gene32291	Ankyrin repeat and KH domain-containing protein 1 (hMASK) (probable)	1.34469	7.03169	28.1754	20.953
gene06280	Acyl-CoA-binding domain-containing protein 5A (probable)	11.2983	14.9212	28.1492	2.49145
gene14598	Oligopeptide transporter 7 (AtOPT7) (similar to)	4.01821	15.0778	28.103	6.99392
gene20171	Reticuline oxidase-like protein Precursor (probable)	0.27876	1.32273	28.0677	100.688
gene02257	C-jun-amino-terminal kinase-interacting protein 3 (JNK-interacting protein 3) (probable)	13.561	17.2009	27.9541	2.06136
gene00676	Probable alphaalpha-trehalose-phosphate synthase [UDP-forming] 10 (AtTPS10) (putative)	13.2118	18.4859	27.9407	2.11483
gene03054	Probable receptor-like protein kinase At5g47070 (similar to)	4.09817	11.6196	27.9334	6.81608
gene25108	Beta-amylase Precursor (probable)	9.93309	15.5116	27.8775	2.80653
gene32447	Trans-aconitate 3-methyltransferase (probable)	0.690664	1.61116	27.8351	40.3019
gene32088	Probable protein phosphatase 2C 8 (OsPP2C08)	7.08233	14.9964	27.8126	3.92704
gene07105	CCA-adding enzyme (probable)	2.74557	2.83281	27.633	10.0646
gene25526	PXMP2/4 family protein 1 (probable)	6.39143	10.9229	27.5085	4.30397
gene31151	(Dimethylallyl)adenosine tRNA methylthiotransferase miaB (probable)	9.69765	35.2324	27.4293	2.82845
gene09330	Monoglyceride lipase (MGL) (probable)	10.343	7.95011	27.4162	2.65071
gene18053	hypothetical protein	9.87709	8.23917	27.3478	2.76882
gene21848	26S protease regulatory subunit S10B (CADp44) (putative)	0.0816476	11.4176	27.2056	333.207
gene06429	Rho-type GTPase-activating protein 1 (probable)	3.85127	12.0693	27.0757	7.03034
gene06653	Cellular tumor antigen p53 (probable)	10.4003	9.27363	27.0658	2.60241
gene10741	Peptide transporter PTR1 (probable)	4.18014	3.649	26.9911	6.45697
gene06783	E3 ubiquitin-protein ligase Topors (p53-binding protein 3) (probable)	10.076	15.0462	26.9143	2.67114
gene26198	Translation initiation factor eIF-2B subunit delta (probable)	11.9445	21.0716	26.8382	2.24691
gene24558	F-box/kelch-repeat protein At3g23880 (probable)	12.6895	17.7151	26.8056	2.11243
gene30204	Two-component response regulator ARR1 (similar to)	3.35279	6.10937	26.7961	7.99218
gene26344	Anthocyanin 3'-O-beta-glucosyltransferase (3'GT) (putative)	6.57433	10.9285	26.7519	4.06914
gene19509	Cell division cycle protein 48 homolog MJ1156 (probable)	12.9611	21.1835	26.6404	2.05541
gene25058	Histone H1.3 (probable)	9.17624	18.9579	26.5105	2.88904
gene08064	Nephrocystin-3 (probable)	10.43	15.672	26.4248	2.53353
gene03246	Ribose-phosphate pyrophosphokinase 1 (similar to)	12.4491	23.4121	26.4067	2.12117
gene21092	26S proteasome non-ATPase regulatory subunit 12 (probable)	5.21738	12.325	26.4067	5.06128
gene03862	Mediator of RNA polymerase II transcription subunit 25 (probable)	9.15711	16.2457	26.2215	2.86352
gene15186	Probable mitochondrial chaperone BCS1-A	0.721587	5.06038	26.1296	36.2112
gene19478	WRKY transcription factor 6 (AtWRKY6) (similar to)	5.4613	14.6688	26.0401	4.76811
gene32717	Calcium/calmodulin-dependent protein kinase type 1G (CaMKI gamma) (probable)	4.54203	14.4998	26.0343	5.73187
gene11947	Cytokinin-O-glucosyltransferase 2 (AtZOG2) (similar to)	0.582825	0.716991	26.0027	44.6148
gene05969	Coatomer subunit beta'-1 (Beta'-COP 1) (similar to)	0.0868232	3.19697	25.981	299.24
gene22311	Glutathione synthetase chloroplastic (Glutathione synthase) Precursor (similar to)	10.7869	19.1955	25.7054	2.38301
gene19402	Zinc finger A20 and AN1 domain-containing stress-associated protein 10 (AtSAP10) (probable)	0.241538	0.734588	25.296	104.729
gene23181	OTU domain-containing protein DDB_G0284757 (probable)	7.13556	12.0172	25.2701	3.54143
gene17136	Mediator of RNA polymerase II transcription subunit 19 (probable)	11.9487	16.9568	25.229	2.11145
gene18946	Ribulose-15 bisphosphate carboxylase/oxygenase large subunit N-methyltransferase chloroplastic (RuBisCO methyltransferase) Precursor (probable)	9.67318	19.3237	25.163	2.60131
gene01503	E3 ubiquitin-protein ligase At1g63170 (probable)	5.47881	12.984	25.0693	4.57569
gene05633	Light-inducible protein CPRF2 (CPRF-2) (probable)	0.891025	13.8066	25.0113	28.0702
gene15637	Probable UDP-N-acetylglucosamine--peptide N-acetylglucosaminyltransferase SPINDLY (similar to)	10.7945	25.708	25.0044	2.31641
gene30565	Pathogenesis-related protein PR-4B Precursor (similar to)	0.480523	0.151695	24.9497	51.9219
gene18915	HEAT repeat-containing protein 5A (probable)	10.5928	6.05862	24.8713	2.34795
gene18921	Mitochondrial substrate carrier family protein H (probable)	4.95421	17.0019	24.649	4.97537
gene12197	Alpha-galactosidase Precursor (similar to)	8.35787	5.90475	24.5704	2.93979
gene24332	Zinc finger protein 831 (probable)	2.23614	5.11237	24.5588	10.9827
gene01340	Probable WRKY transcription factor 75 (similar to)	7.21817	13.5268	24.3537	3.37394
gene25685	Myb-related protein 330 (putative)	11.381	16.4778	24.2891	2.13419
gene09807	WD repeat-containing protein 3 (probable)	6.35694	16.1426	24.2177	3.80965
gene24009	Cytochrome P450 81D1 (similar to)	4.84158	17.3979	24.2171	5.0019
gene00932	Disintegrin and metalloproteinase domain-containing protein 2 (ADAM 2) Precursor (probable)	0.0985175	1.55299	24.1988	245.63
gene06309	Phytosulfokine receptor 1 (DcPSKR1) Precursor (probable)	11.348	11.4078	24.0419	2.1186
gene26733	Probable sulfate transporter 4.2 (putative)	7.43728	12.4543	23.9907	3.22574
gene25013	Ripening-related protein grip22 Precursor (probable)	10.4335	18.1103	23.7935	2.28049
gene06516	Fiilensin (probable)	4.91096	10.8729	23.7184	4.82968
gene03423	Ribonuclease 3-like protein 2 (RNase III-like protein 2) (probable)	10.9253	15.9012	23.6874	2.16811
gene21218	23.6 kDa heat shock protein mitochondrial (AtHsp23.6) Precursor (probable)	4.28799	17.1335	23.6662	5.51917
gene27022	Abhydrolase domain-containing protein 11 (probable)	8.04952	14.6997	23.6276	2.93528
gene01846	Mucin-5AC (TBM) Precursor (probable)	3.70932	8.45347	23.5922	6.36026
gene13852	mRNA cap guanine-N7 methyltransferase (probable)	0.553408	15.0355	23.5366	42.5302
gene02536	Pumilio domain-containing protein C4G8.03c (probable)	8.53445	10.2649	23.3761	2.73902
gene23477	Vacuolar amino acid transporter 1 (probable)	4.64971	13.1425	23.339	5.01946
gene04066	Chaperone protein dnaJ (probable)	7.1366	1.34313	23.3279	3.26876
gene13877	B3 domain-containing protein Os07g0679700 (probable)	9.97149	25.4105	23.2865	2.33531
gene07040	RING-H2 finger protein ATL3F (probable)	7.30135	3.26468	23.2729	3.18748
gene08453	Thioredoxin-like protein 4B (putative)	11.4368	11.1736	23.249	2.03281
gene00609	Polyadenylate-binding protein 1-B (Poly(A)-binding protein cytoplasmic 1-B) (probable)	7.40446	12.8412	23.1457	3.12591
gene17764	hypothetical protein	8.25173	8.77659	23.0989	2.79928
gene05122	Major allergen Pru av 1 (putative)	3.20376	10.5476	23.074	7.20217
gene08919	Integrase (probable)	10.5719	12.3313	22.9952	2.17513
gene08320	TMV resistance protein N (similar to)	5.91845	17.5055	22.9077	3.87056
gene10310	NADPH-dependent diflavin oxidoreductase 1 (probable)	11.0185	17.9043	22.8717	2.07575
gene10295	ELMO domain-containing protein A (probable)	3.82746	22.3084	22.8349	5.96608
gene12020	Lateral signaling target protein 2 homolog (probable)	6.18067	24.7543	22.7979	3.68858
gene17450	Fimbrin-like protein 2 (similar to)	9.03855	12.9971	22.7544	2.51749
gene05895	Probable gibberellin receptor GID1L2	8.58048	7.15058	22.7322	2.6493
gene26082	Mitochondrial substrate carrier family protein E (probable)	5.12813	13.2299	22.6811	4.42287
gene31042	Phospholipase D alpha 1 (PLD alpha 1) (putative)	10.1948	15.8618	22.614	2.21818
gene23213	hypothetical protein	2.55096	8.6696	22.6	8.85943
gene00708	N-hydroxythioamide S-beta-glucosyltransferase (similar to)	4.24731	8.54552	22.538	5.30642
gene31007	Probable ethanolamine kinase A	10.1479	17.1682	22.4885	2.21607
gene31975	Triacylglycerol lipase 2 Precursor (probable)	9.78318	18.2416	22.4771	2.29752
gene27140	Prenyl transferase (similar to)	9.51663	9.06181	22.4195	2.35583
gene28849	RB1-inducible coiled-coil protein 1 (probable)	9.54128	14.5555	22.3093	2.33818
gene27840	Transcription factor bHLH69 (bHLH 69) (probable)	8.07909	18.2044	22.2097	2.74903
gene08748	Cation transport regulator-like protein 2 (probable)	7.07178	9.01432	22.1059	3.12593
gene18966	Phospholipase D beta 1 (AtPLDbeta1) (similar to)	8.1814	15.802	22.0712	2.69773
gene07939	Probable protein phosphatase 2C 25 (AtPP2C25) (similar to)	3.18919	5.56288	21.9576	6.88501
gene00533	Coiled-coil domain-containing protein 21 (probable)	9.73108	14.5328	21.857	2.2461
gene17755	DnaJ homolog subfamily B member 4 (Heat shock protein 40 homolog) (probable)	1.29492	1.78025	21.8047	16.8386
gene01166	ABC transporter B family member 25 mitochondrial (ABC transporter ABCB.25) Precursor (putative)	10.7536	19.7767	21.5295	2.00207
gene10572	Translocator protein (PBR) (probable)	10.5346	5.60174	21.4884	2.03978
gene15343	4-hydroxy-3-methylbut-2-enyl diphosphate reductase (similar to)	8.59984	10.1604	21.4524	2.49451
gene26654	Elongator complex protein 1 (ELP1) (probable)	6.83802	14.8257	21.3507	3.12235
gene35221	Cullin-9 (CUL-9) (probable)	3.22244	13.8472	21.3466	6.62435
gene33886	Adhesin yadA Precursor (probable)	8.76568	13.476	21.3221	2.43245
gene11954	Seizure protein 6 homolog (SEZ-6) Precursor (probable)	7.70495	11.0352	21.216	2.75355
gene12458	StAR-related lipid transfer protein 7 mitochondrial (StARD7) Precursor (probable)	2.6052	6.6483	20.9666	8.04797
gene03861	hypothetical protein	7.91089	10.4521	20.912	2.64344
gene10660	Catalase-peroxidase (CP) Precursor (probable)	3.7285	8.91513	20.882	5.60065
gene12763	Indole-3-acetic acid-induced protein ARG7 (similar to)	1.4075	1.93706	20.8669	14.8255
gene14631	Thiamine biosynthesis protein thiI (probable)	6.74202	9.38949	20.8388	3.09088
gene21286	Neuronal PAS domain-containing protein 4 (Neuronal PAS4) (probable)	10.3242	8.37583	20.8371	2.01829
gene06508	Sacsin (probable)	9.81955	14.7646	20.8271	2.12098
gene14626	Palmitoyl-monogalactosyldiacylglycerol delta-7 desaturase chloroplastic Precursor (similar to)	4.89275	10.6585	20.7855	4.24823
gene02561	Activating signal cointegrator 1 complex subunit 2 (probable)	8.90341	14.0549	20.7666	2.33243
gene05008	Cytochrome P450 71A22 (probable)	3.9564	18.0774	20.7564	5.24628
gene09433	Probable ATP-dependent RNA helicase DHX36	9.6437	14.6879	20.7004	2.14652
gene28435	Myb-related protein 305 (putative)	0.409738	2.45655	20.6292	50.3473
gene24143	DDT domain-containing protein DDB_G0282237 (probable)	8.97054	15.6974	20.6125	2.2978
gene18098	Probable LRR receptor-like serine/threonine-protein kinase At1g67720 Precursor	5.25228	6.22681	20.5504	3.91267
gene04042	Probable ribose-5-phosphate isomerase (similar to)	9.72804	8.08112	20.5364	2.11105
gene33138	Ankyrin repeat domain-containing protein 56 (probable)	2.2635	13.5281	20.3893	9.00785
gene12272	60S ribosomal protein L12-2 (similar to)	3.68596	5.8408	20.3842	5.53022
gene18082	Protein RRP5 homolog (probable)	9.55308	18.8214	20.338	2.12895
gene23121	LOB domain-containing protein 15 (AS2-like protein 11) (similar to)	1.91751	4.12442	20.2863	10.5795
gene09220	Dr1-associated corepressor (NC2-alpha) (similar to)	10.051	14.8711	20.2293	2.01267
gene14173	18.2 kDa class I heat shock protein (putative)	9.04141	11.5344	20.109	2.2241
gene04789	F-box protein At5g51380 (similar to)	5.8508	9.45206	20.0518	3.42719
gene16196	U-box domain-containing protein 26 (probable)	6.80506	17.0864	20.0212	2.9421
gene08904	50S ribosomal protein L5 chloroplastic (similar to)	8.03352	9.71679	19.9246	2.48018
gene20172	Reticuline oxidase-like protein Precursor (similar to)	0	0.945742	19.8899	#DIV/0!
gene26698	33 kDa ribonucleoprotein chloroplastic Precursor (probable)	7.44068	12.0355	19.8381	2.66617
gene11007	ATP synthase subunit alpha mitochondrial (similar to)	6.56893	6.74351	19.7696	3.00956
gene13714	Chaperone protein dnaJ 49 (AtJ49) (probable)	9.08782	13.8572	19.7603	2.17437
gene02043	Molybdopterin biosynthesis protein CNX2 (similar to)	9.29244	9.78729	19.699	2.1199
gene16049	Copia protease (probable)	5.71109	9.55183	19.687	3.44715
gene31714	Geranyltranstransferase (similar to)	8.49493	7.85687	19.6702	2.31552
gene09396	(RS)-norcoclaurine 6-O-methyltransferase (6-OMT) (probable)	0.608564	6.26552	19.6595	32.3047
gene18762	Collagen-like protein 6 (probable)	3.65446	2.48504	19.5345	5.34537
gene03320	DNA-directed RNA polymerases I II and III subunit rpabc4 (RNA polymerases I II and III subunit ABC4) (probable)	9.51898	15.8543	19.4844	2.0469
gene06871	C2 domain-containing protein At1g63220 (probable)	1.97429	4.67125	19.4843	9.869
gene16836	Integrase p49 (probable)	0.167126	17.1063	19.4828	116.576
gene00899	Eukaryotic translation initiation factor 5B (eIF-5B) (probable)	0.455728	4.19736	19.4426	42.6627
gene11427	Cytidine deaminase (CDA) (probable)	5.39109	8.27043	19.44	3.60596
gene01869	Phospho-N-acetylmuramoyl-pentapeptide-transferase (probable)	8.03161	6.83804	19.4169	2.41755
gene30876	hypothetical protein	8.00233	12.7207	19.3626	2.41962
gene09349	Nudix hydrolase 4 (AtNUDT4) (similar to)	7.46075	5.99027	19.3411	2.59238
gene22028	Histone-lysine N-methyltransferase ATX3 (TRX-homolog protein 3) (similar to)	6.3773	7.8176	19.3055	3.02723
gene13960	Zinc finger protein 1 (probable)	1.142	2.30023	19.2165	16.827
gene15073	Protein TRANSPARENT TESTA 12 (probable)	5.71504	95.0162	19.1772	3.35556
gene02498	Protein N-terminal glutamine amidohydrolase (N-terminal Gln amidase) (putative)	8.94334	16.16	19.145	2.1407
gene29569	Pentatricopeptide repeat-containing protein At4g36680 mitochondrial Precursor (similar to)	5.97638	8.59424	19.0105	3.18094
gene30603	Histidinol-phosphate aminotransferase (probable)	4.76459	11.9871	19.0076	3.98936
gene16128	UPF0717 protein At5g11950 (putative)	6.36606	5.18777	18.8005	2.95324
gene13668	5'-AMP-activated protein kinase subunit gamma-3 (AMPK gamma-3 chain) (probable)	6.86399	11.1332	18.7085	2.7256
gene02112	IST1-like protein (probable)	9.00183	17.9902	18.66	2.07291
gene01288	ABC transporter G family member 37 (ABC transporter ABCG.37) (similar to)	3.51609	10.7644	18.6126	5.29355
gene11199	Probable sulfate adenylyltransferase (SAT)	2.07986	6.09148	18.5968	8.94134
gene21169	hypothetical protein	8.09051	14.6247	18.5697	2.29524
gene02500	Cytoplasmic tRNA 2-thiolation protein 2 (putative)	6.33323	11.1057	18.3116	2.89136
gene00004	Maturase K (probable)	1.85777	11.7924	18.3047	9.85304
gene23694	Formin-F (probable)	4.88495	14.809	18.2473	3.73542
gene12063	UPF0483 protein AGAP003155 (probable)	0.858775	3.14675	18.1982	21.1908
gene32499	Protein MSB2 (probable)	0.674104	11.7478	18.1955	26.9921
gene09262	Probable DNA-directed RNA polymerase I subunit RPA2 (RNA polymerase I subunit 2)	6.68991	14.1022	18.1421	2.71187
gene21963	DnaJ homolog subfamily C member 7 (probable)	9.0069	15.4374	18.0234	2.00107
gene00477	Putative syntaxin-24 (AtSYP24) (probable)	3.58831	13.2572	17.9977	5.01566
gene16230	RNA-binding protein 43 (probable)	5.60118	7.82495	17.9859	3.2111
gene21220	Ethanolamine ammonia-lyase light chain (probable)	6.02709	8.00529	17.9796	2.98313
gene01814	Respiratory burst oxidase homolog protein C (similar to)	6.46799	10.4762	17.937	2.7732
gene02267	F-box protein SKIP24 (similar to)	6.2672	8.06221	17.9157	2.85865
gene19750	ATP-dependent RNA helicase DDX24 (similar to)	6.51132	28.5774	17.91	2.75059
gene16727	U-box domain-containing protein 9 (similar to)	6.92705	10.9505	17.8902	2.58266
gene31858	hypothetical protein	3.9186	8.15336	17.8216	4.54796
gene22307	UPF0493 protein KIAA1632 (probable)	6.06863	11.3122	17.7041	2.91732
gene21878	Alpha-glucosidase yihQ (probable)	8.60552	9.43381	17.6878	2.0554
gene08728	Methionyl-tRNA synthetase (MetRS) (probable)	4.40694	5.20471	17.6787	4.01155
gene16242	Cingulin-like protein 1 (probable)	3.58841	6.55151	17.6725	4.92488
gene22192	Lysosomal beta glucosidase Precursor (probable)	8.03318	10.386	17.5665	2.18674
gene30587	Protein STU1 (probable)	2.32131	15.6094	17.5583	7.56398
gene32162	Probable alphaalpha-trehalose-phosphate synthase [UDP-forming] 9 (AtTPS9) (putative)	7.34837	7.26073	17.4312	2.37212
gene05202	Leukocyte elastase inhibitor (LEI) (probable)	0.397104	12.0012	17.4109	43.8447
gene08952	Aspartic proteinase nepenthesin-2 Precursor (probable)	2.63093	6.9005	17.2903	6.57194
gene08016	Ankyrin repeat and protein kinase domain-containing protein 1 (probable)	7.29828	11.0993	17.2352	2.36154
gene14606	Chaperone protein dnaJ 11 chloroplastic (AtJ11) Precursor (putative)	3.49138	15.1738	17.1595	4.91483
gene34488	Maturase K (probable)	2.17507	10.7658	17.0868	7.85574
gene10955	Zinc finger CCCH domain-containing protein 7 (AtC3H7) (similar to)	7.94121	11.4969	17.0488	2.14688
gene24904	Probable WRKY transcription factor 28	5.10749	3.30296	17.0289	3.3341
gene04390	E3 ubiquitin-protein ligase RNF181 (similar to)	8.34376	27.096	16.9202	2.02789
gene17530	Pantoate--beta-alanine ligase Precursor (similar to)	5.411	9.54335	16.92	3.12696
gene13527	Transmembrane protein 45B (probable)	8.41483	15.9554	16.9077	2.00928
gene30489	hypothetical protein	6.69299	13.0238	16.9019	2.52531
gene28060	Root phototropism protein 2 (putative)	0.587823	0.35242	16.8906	28.7341
gene23944	Protein TRANSPARENT TESTA 12 (probable)	0.520068	0.894781	16.8849	32.4667
gene16928	Protein argonaute 16 (OsAGO16) (similar to)	4.08927	9.2298	16.8745	4.12653
gene29844	Molybdenum cofactor sulfurase (MoCo sulfurase) (probable)	8.10105	7.72189	16.8728	2.08279
gene22700	F-box protein At4g12560 (probable)	5.91725	12.5378	16.7785	2.83553
gene20216	Limkain-b1 (probable)	3.28611	8.45385	16.7114	5.08548
gene18629	RNA-binding protein 24 (probable)	0.34323	4.07133	16.7018	48.6606
gene12796	Cell division cycle 2-like protein kinase 6 (probable)	0.726665	3.50887	16.6933	22.9725
gene27312	Craniofacial development protein 1 (probable)	6.29471	12.4841	16.6836	2.65041
gene08986	Probable E3 ubiquitin-protein ligase HERC3	2.5738	5.80588	16.6686	6.47627
gene25099	Protein RSM22 homolog mitochondrial Precursor (probable)	6.92344	8.9833	16.5381	2.38871
gene33317	Protein FAR1-RELATED SEQUENCE 4 (probable)	1.40186	9.82566	16.4006	11.6992
gene11236	Translation initiation factor IF-2 (probable)	6.61018	21.1629	16.4005	2.4811
gene30408	Stem-specific protein TSJT1 (probable)	1.49025	1.15827	16.3988	11.0041
gene12105	Pectinesterase 20 (PE 20) Precursor (putative)	1.27441	1.46807	16.386	12.8577
gene12444	2-C-methyl-D-erythritol 4-phosphate cytidylyltransferase (MCT) (probable)	2.9604	5.78942	16.3416	5.52006
gene19879	SAGA-associated factor 73 (probable)	2.37586	10.0381	16.3276	6.87228
gene24055	Putative glutamine amidotransferase-like protein RP404 (probable)	0.268263	0.693385	16.29	60.724
gene00303	Probable ubiquitin carrier protein E2 26 (similar to)	8.12252	13.6061	16.2871	2.00518
gene19816	Nitric oxide synthase brain (N-NOS) (probable)	4.48306	2.55992	16.2572	3.62636
gene01605	Purple acid phosphatase 2 Precursor (putative)	6.91183	4.96702	16.2443	2.35022
gene21371	E3 ubiquitin-protein ligase SHPRH (probable)	5.8268	12.0206	16.225	2.78454
gene34260	Furin (PACE) Precursor (probable)	3.64685	9.89047	16.1433	4.42663
gene14424	Tetratricopeptide repeat protein 27 homolog (TPR repeat protein 27 homolog) (probable)	8.03616	13.6288	16.1005	2.00351
gene16612	Protein EIN4 (AtEIN4) (putative)	7.67292	12.1784	16.0176	2.08755
gene08940	Glycogenin-2 (GN-2) (probable)	1.61934	5.38299	15.9774	9.86662
gene18969	CRS2-associated factor 1 mitochondrial Precursor (putative)	7.35266	9.89184	15.9515	2.16948
gene31488	DNA-directed RNA polymerase I subunit RPA2 (RNA polymerase I subunit 2) (probable)	7.33874	13.0235	15.8811	2.164
gene32185	hypothetical protein	4.06377	5.06261	15.8621	3.9033
gene14946	Anthocyanidin 3-O-glucosyltransferase (probable)	1.61784	1.95394	15.8354	9.78803
gene15718	Putative AC transposase (probable)	4.67578	9.67885	15.818	3.38296
gene11419	Myb-like protein J (probable)	1.36409	6.75158	15.8012	11.5837
gene05459	1-phosphatidylinositol-3-phosphate 5-kinase FAB1 (Phosphatidylinositol-3-phosphate 5-kinase) (probable)	6.40522	9.0768	15.7805	2.46369
gene29531	Anthocyanidin 3-O-glucosyltransferase 5 (probable)	5.97221	4.82463	15.7492	2.63708
gene27348	Protein RUPTURED POLLEN GRAIN 1 (probable)	5.18974	17.3615	15.7451	3.03389
gene13499	Dynactin subunit 1 (probable)	7.23855	7.10827	15.7303	2.17313
gene28450	Polyribonucleotide nucleotidyltransferase (PNPase) (probable)	5.54142	9.48489	15.6804	2.82968
gene20446	Histidinol-phosphate aminotransferase (probable)	2.79152	2.86907	15.6332	5.60024
gene34612	Protein FAR1-RELATED SEQUENCE 5 (probable)	1.90893	10.7577	15.5923	8.1681
gene29961	Myb-related protein Zm1 (similar to)	2.08816	19.0896	15.5769	7.45963
gene08671	Glutamate receptor 2.3 Precursor (probable)	0.286375	2.98314	15.4607	53.9877
gene19206	Eukaryotic translation initiation factor 1A (EIF-1A) (similar to)	0.541588	1.70093	15.4417	28.5118
gene02096	Aldehyde dehydrogenase family 2 member C4 (putative)	0.44185	0.566072	15.377	34.8014
gene19635	60S acidic ribosomal protein P2 (similar to)	3.08035	3.46003	15.3409	4.98024
gene09371	Zinc finger protein VAR3 chloroplastic Precursor (probable)	7.50258	10.41	15.294	2.0385
gene31628	Cysteine-rich receptor-like protein kinase 42 (Cysteine-rich RLK42) Precursor (probable)	1.97683	1.88668	15.2867	7.73293
gene19193	Mucin-6 (MUC-6) Precursor (probable)	2.28628	1.17231	15.2418	6.66664
gene05953	Branchpoint-bridging protein (probable)	6.42602	11.714	15.2021	2.36571
gene26367	Zinc finger protein VAR3 chloroplastic Precursor (probable)	7.11655	10.5071	15.1783	2.13281
gene22221	Chaperone protein dnaJ (similar to)	5.94731	9.58117	15.1735	2.55133
gene30850	Momilactone A synthase (OsMAS) (probable)	0.145939	0.0247123	15.1064	103.512
gene23212	Titin (probable)	3.1392	17.1092	15.1058	4.81199
gene07204	Squamosa promoter-binding-like protein 16 (probable)	1.21346	12.2515	15.1043	12.4473
gene14221	Putative RNA-binding protein 15B (probable)	1.17421	1.69596	15.0621	12.8275
gene29715	Short transient receptor potential channel 3 (TrpC3) (probable)	3.90425	12.5448	15.062	3.85785
gene21406	Uncharacterized protein At1g28695 Precursor (similar to)	3.45279	6.33851	15.0607	4.36188
gene30131	Pentatricopeptide repeat-containing protein At5g12100 mitochondrial Precursor (probable)	3.33622	6.40302	15.0585	4.51364
gene14343	Annexin-like protein RJ4	5.59029	11.4603	15.0349	2.68947
gene07515	Midasin (probable)	6.29483	13.4293	14.8919	2.36574
gene16154	Dolichol kinase (probable)	7.36695	13.3312	14.8686	2.01828
gene23096	ABC transporter C family member 8 (ABC transporter ABCC.8) Precursor (similar to)	5.3098	19.284	14.8611	2.79882
gene32350	Histone deacetylase complex subunit SAP18 (similar to)	6.74288	18.9529	14.8049	2.19564
gene09637	DEAD-box ATP-dependent RNA helicase 57 (putative)	5.19169	10.2319	14.7288	2.83699
gene15072	Probable E3 ubiquitin-protein ligase ARI1 (similar to)	2.39679	8.68347	14.7003	6.13332
gene29892	Vesicle-associated membrane protein 725 (AtVAMP725) (similar to)	3.04905	7.9551	14.6651	4.80972
gene25149	Myb-related protein 305 (similar to)	0.275545	1.72207	14.6269	53.0834
gene21603	Putative calcium-transporting ATPase 13 plasma membrane-type (probable)	1.28569	9.552	14.5923	11.3498
gene10768	Coiled-coil domain-containing protein 64A (probable)	4.66128	16.9463	14.5857	3.12911
gene07455	ATP-dependent RNA helicase SUPV3L1 mitochondrial Precursor (probable)	4.89646	9.96567	14.5336	2.96818
gene10765	U3 small nucleolar RNA-associated protein 18 homolog (putative)	4.36656	9.08509	14.4707	3.31397
gene01494	Ankyrin repeat-containing protein At3g12360 (probable)	6.18769	7.68474	14.3544	2.31984
gene26194	Single-stranded DNA-binding protein mitochondrial Precursor (probable)	5.68854	8.29632	14.3327	2.51957
gene23187	Aggregation substance Precursor (probable)	4.28604	6.36974	14.3182	3.34067
gene13911	Proline- glutamic acid- and leucine-rich protein 1 (probable)	6.23588	11.9243	14.3069	2.29429
gene27911	Auxin-induced protein 5NG4 (probable)	4.67985	2.40794	14.305	3.05672
gene25696	Protein CHUP1 chloroplastic (probable)	6.98	9.83631	14.2761	2.04529
gene06017	U3 small nucleolar RNA-associated protein 20 (U3 snoRNA-associated protein 20) (probable)	6.27708	12.5823	14.2703	2.27339
gene31866	Laccase-4 Precursor (probable)	3.01607	4.39375	14.2635	4.72918
gene01040	Probable ADP-ribosylation factor GTPase-activating protein AGD14 (ARF GAP AGD14) (similar to)	6.87078	7.41821	14.1997	2.06668
gene02376	hypothetical protein	5.56363	4.36737	14.187	2.54995
gene32045	Mitochondrial substrate carrier family protein B (probable)	4.81451	9.55682	14.1825	2.94577
gene31179	Probable beta-13-galactosyltransferase 8 (putative)	0.695323	0.912963	14.1667	20.3743
gene09945	Multiple C2 and transmembrane domain-containing protein 1 (probable)	3.839	5.94223	14.1581	3.68798
gene10885	Putative SWI/SNF-related matrix-associated actin-dependent regulator of chromatin subfamily A member 3-like 1 (SMARCA3-like protein 1)	4.76015	9.10365	14.0997	2.96202
gene15995	Serine/threonine-protein kinase (probable)	1.27343	3.71507	14.0979	11.0708
gene17036	HAUS augmin-like complex subunit 1 (probable)	0.23966	7.75459	14.0802	58.7508
gene23095	ABC transporter C family member 8 (ABC transporter ABCC.8) Precursor (similar to)	3.74504	19.3659	14.0641	3.75538
gene12523	Adipocyte plasma membrane-associated protein (probable)	6.60301	7.41389	13.9549	2.11341
gene08065	Hyoscyamine 6-dioxygenase (probable)	6.4291	4.04526	13.952	2.17014
gene15035	Adenine deaminase (Adenase) (probable)	4.52522	5.50806	13.9151	3.07501
gene10752	Ribose-phosphate pyrophosphokinase 1 (similar to)	6.33514	7.69555	13.8497	2.18618
gene33873	Leucine-rich repeat-containing protein 69 (probable)	4.46655	10.6292	13.7725	3.08348
gene08886	Cyclin-dependent kinase F-4 (CDKF) (probable)	4.39882	7.0813	13.7344	3.1223
gene28778	Cytidylate kinase (CK) (similar to)	6.43217	7.82378	13.6812	2.127
gene26276	Putative protein TPRXL (probable)	4.39589	5.01918	13.6799	3.11198
gene30814	Uncharacterized methyltransferase At2g41040 chloroplastic Precursor (similar to)	4.42171	52.5707	13.6212	3.08053
gene34212	Asc-type amino acid transporter 1 (probable)	0.632272	1.31772	13.6134	21.5309
gene32423	Osmotin-like protein OSM34 Precursor (similar to)	0.711962	0.875121	13.5806	19.0748
gene03678	Transcription factor bHLH119 (bHLH 119) (probable)	0.308112	22.2897	13.5781	44.0689
gene30200	RING finger protein 126 (probable)	6.39922	3.70045	13.5759	2.12149
gene32779	Photosystem I P700 chlorophyll a apoprotein A1 (similar to)	3.78529	8.6023	13.5455	3.57846
gene31052	Transmembrane and TPR repeat-containing protein CG4341 (probable)	6.68741	6.95879	13.5112	2.02039
gene31823	Pentatricopeptide repeat-containing protein At3g61520 mitochondrial Precursor (probable)	3.61224	7.95085	13.4925	3.73522
gene09046	Heat stress transcription factor A-2c (OsHsf-25) (probable)	1.38846	1.98177	13.4372	9.67777
gene30711	Collagen alpha-5(VI) chain Precursor (probable)	0.231668	1.80914	13.4232	57.9415
gene26738	DNA-directed RNA polymerase I subunit rpa1 (RNA polymerase I subunit A1) (probable)	5.6853	12.6093	13.4131	2.35926
gene18955	Protein FAR-RED ELONGATED HYPOCOTYL 3 (probable)	1.22806	8.51432	13.3938	10.9065
gene31799	E3 ubiquitin-protein ligase At3g02290 (probable)	6.00336	9.0974	13.3415	2.22235
gene12872	Phosphatidylinositol 4-kinase type 2-beta (probable)	1.31765	5.16585	13.3327	10.1185
gene08881	Multiple exostoses homolog 1 (probable)	3.74648	9.44903	13.306	3.55159
gene33963	50S ribosomal protein L1 (probable)	0.400204	7.45053	13.2334	33.0666
gene12163	Pentatricopeptide repeat-containing protein At2g32630 (probable)	4.59195	9.99872	13.2247	2.87997
gene00411	Modification methylase XamI (M.XamI) (probable)	4.16126	9.34726	13.2126	3.17514
gene04198	DNA-directed RNA polymerase 2B chloroplastic/mitochondrial Precursor (putative)	3.77258	7.50153	13.1899	3.49626
gene00206	Sarcoplasmic reticulum histidine-rich calcium-binding protein Precursor (probable)	4.82185	9.61982	13.1837	2.73417
gene16403	hypothetical protein	2.98667	6.81905	13.1489	4.40253
gene17411	Large tegument protein UL36 (pUL36) (probable)	5.3458	9.61786	13.0983	2.45021
gene12478	12-oxophytodienoate reductase 3 (OPDA-reductase 3) (putative)	0.243795	1.8819	13.001	53.3276
gene08128	Major centromere autoantigen B (Centromere protein B) (probable)	2.57108	3.53701	12.9949	5.05426
gene23723	Zeaxanthin epoxidase chloroplastic Precursor (probable)	0.421119	28.3042	12.9933	30.8542
gene13126	ABC transporter C family member 10 (ABC transporter ABCC.10) (similar to)	1.82033	7.43754	12.9678	7.12387
gene01493	Isoleucyl-tRNA synthetase (IleRS) (probable)	0.432143	3.16294	12.9375	29.9381
gene07246	Protein RUPTURED POLLEN GRAIN 1 (probable)	1.10019	3.12867	12.8792	11.7063
gene28441	Seryl-tRNA synthetase (SerRS) (probable)	4.01295	7.72051	12.8346	3.1983
gene08653	E3 ubiquitin-protein ligase HECTD1 (probable)	2.95191	17.4748	12.8316	4.34688
gene27956	E3 ubiquitin-protein ligase rnf181 (probable)	3.52584	4.00936	12.821	3.6363
gene13146	ELKS/RAB6-interacting/CAST family member 1 (ERC protein 1) (probable)	5.34989	8.56104	12.8025	2.39304
gene13600	Pentatricopeptide repeat-containing protein At3g09060 (similar to)	5.66669	15.3784	12.8013	2.25904
gene17372	3-hydroxy-3-methylglutaryl-coenzyme A reductase 1 (HMG-CoA reductase 1) (similar to)	6.33579	7.61778	12.7005	2.00457
gene16454	6-phosphogluconate dehydrogenase decarboxylating 2 (probable)	4.08778	8.4361	12.7	3.10682
gene11895	Dentin sialoprotein Precursor (probable)	3.31394	5.44615	12.6946	3.83068
gene25188	Betaine aldehyde dehydrogenase (BADH) (probable)	3.90568	1.16098	12.6481	3.23838
gene12631	Mitochondrial import inner membrane translocase subunit Tim17 (similar to)	4.6886	4.94827	12.6244	2.69258
gene05478	RING-H2 finger protein ATL1P (probable)	5.32356	7.59799	12.6157	2.36979
gene05127	Pre-mRNA 3'-end-processing factor FIP1 (probable)	2.79288	7.86861	12.6002	4.51156
gene17485	Testis-expressed sequence 11 protein (probable)	2.7617	10.4132	12.5074	4.52887
gene13530	Flavonol-3-O-glycoside-7-O-glucosyltransferase 1 (probable)	4.14902	7.10952	12.474	3.0065
gene34743	Cytochrome P450 71D11 (putative)	0.39269	21.9436	12.4272	31.6463
gene30588	TMV resistance protein N (probable)	1.29973	16.3839	12.3754	9.52149
gene22073	Leucoanthocyanidin dioxygenase (LDOX) (probable)	2.15578	3.04889	12.3545	5.73087
gene15272	ADPATP carrier protein mitochondrial (ANT) Precursor (similar to)	0.871976	4.56347	12.3254	14.1351
gene09872	Serine/threonine-protein kinase WNK1 (AtWNK1) (probable)	5.24667	6.2028	12.302	2.34473
gene18328	Ski oncogene (similar to)	2.33508	6.22864	12.2872	5.26199
gene29477	Pentatricopeptide repeat-containing protein At3g46790 chloroplastic Precursor (similar to)	5.30261	8.49238	12.2843	2.31666
gene26869	Mitochondrial outer membrane protein porin of 36 kDa (VDAC) (similar to)	5.36949	6.19882	12.2535	2.28206
gene13545	Myb family transcription factor APL (AtAPL) (probable)	5.51389	5.30663	12.2404	2.21992
gene27452	Probable 2-nitropropane dioxygenase (2-NPD)	4.97355	7.59115	12.2088	2.45475
gene30218	Tropinone reductase homolog At1g07440 (putative)	1.55596	0.851966	12.2066	7.84509
gene12691	Protein phosphatase 2C 77 (AtPP2C77) (putative)	2.42551	1.20478	12.2047	5.03178
gene30115	Ribosomal protein S3 mitochondrial (probable)	3.03274	5.29875	12.2018	4.02336
gene21566	BRCT domain-containing protein At4g02110 (probable)	4.65504	6.46396	12.1855	2.6177
gene02408	Pentatricopeptide repeat-containing protein At4g21705 mitochondrial Precursor (similar to)	5.74584	8.36867	12.1823	2.12019
gene18799	Glycosylphosphatidylinositol anchor biosynthesis protein 11 (probable)	6.00543	7.53253	12.1812	2.02836
gene29865	Splicing factor 3B subunit 1 (SF3b155) (probable)	5.04133	4.90675	12.1528	2.41064
gene06066	Ribonucleoside-diphosphate reductase small chain A (Protein R2at) (putative)	5.55566	8.73477	12.0637	2.17143
gene30846	Ribosomal RNA small subunit methyltransferase F (probable)	4.76461	18.5258	12.0432	2.52763
gene10062	Transcription factor bHLH66 (bHLH 66) (probable)	2.00305	1.50307	12.04	6.01085
gene21845	Poly(A) polymerase beta (PAP-beta) (probable)	5.74759	5.84866	12.0123	2.08997
gene20505	Circularly permutated Ras protein 2 (DdiCPRas2) (probable)	5.00157	7.2378	11.9972	2.39869
gene31561	Probable exonuclease mut-7 homolog	1.26172	12.243	11.935	9.4593
gene22243	Titin (probable)	4.6519	5.66962	11.8935	2.5567
gene12226	Bromodomain adjacent to zinc finger domain protein 2A (TTF-I-interacting protein 5) (probable)	2.94541	11.9898	11.8773	4.03248
gene07109	Lysine histidine transporter 1 (similar to)	5.55684	3.53427	11.8682	2.13578
gene32005	K(+)/H(+) antiporter 13 (AtCHX13) (probable)	0.240564	0.674444	11.8653	49.323
gene28212	Zinc finger protein ZFPM1 (Friend of GATA-1) (probable)	2.99454	2.9812	11.8629	3.96152
gene34961	Protein FAR1-RELATED SEQUENCE 5 (probable)	0.75809	6.63398	11.7098	15.4464
gene03700	hypothetical protein	5.20509	3.11412	11.7016	2.24811
gene21317	Putative iron--sulfur cluster insertion protein erpA (probable)	3.24489	6.33615	11.6862	3.6014
gene28407	Quinone oxidoreductase-like protein At1g23740 chloroplastic Precursor (probable)	1.41959	6.55236	11.6491	8.20597
gene19171	Lachrymatory-factor synthase Precursor (probable)	2.44115	1.08997	11.6189	4.75958
gene16221	Transcription factor bHLH94 (bHLH 94) (probable)	2.63071	5.49932	11.605	4.41135
gene07049	Acyl-CoA dehydrogenase family member 10 (ACAD-10) (probable)	4.07713	8.11185	11.5967	2.84433
gene21359	Mediator of RNA polymerase II transcription subunit 16 (probable)	2.36055	13.7668	11.5393	4.88837
gene32500	UDP-N-acetylmuramoyl-L-alanyl-D-glutamate--2 6-diaminopimelate ligase (probable)	4.57165	8.45288	11.4839	2.51199
gene00600	Putative Myb family transcription factor At1g14600 (probable)	1.06826	7.61306	11.4741	10.7409
gene28011	hypothetical protein	1.9771	6.32108	11.4377	5.78508
gene20061	Transcription initiation factor TFIID subunit 3 (probable)	4.78505	3.95779	11.4096	2.38443
gene30881	Heat stress transcription factor C-1 (AtHsfC1) (probable)	2.36621	2.88455	11.3404	4.79265
gene10767	Protein FRIGIDA (probable)	3.00365	12.3497	11.3391	3.77512
gene32295	Myelin transcription factor 1 (MyT1) (probable)	0.709572	0.35893	11.2977	15.9219
gene27604	Ethylene-responsive transcription factor ERF110 (similar to)	1.5948	1.90276	11.2451	7.0511
gene04905	Probable LRR receptor-like serine/threonine-protein kinase At4g36180 Precursor	3.82164	4.70495	11.1945	2.92923
gene10184	Probable cysteine synthase chloroplastic (CSase) Precursor (similar to)	5.03269	9.64372	11.1192	2.20939
gene22891	Pleiotropic drug resistance protein 3 (similar to)	3.07899	8.35576	11.0437	3.58678
gene07083	Major allergen Pru ar 1 (putative)	0.870233	1.00532	11.0229	12.6666
gene25885	Fidgetin-like protein 1 (probable)	5.11145	8.53054	10.9615	2.1445
gene35132	Tyrosine-sulfated glycopeptide receptor 1 (probable)	2.80764	14.4088	10.9063	3.88452
gene07790	Cytochrome P450 11B1 mitochondrial Precursor (probable)	4.5714	9.95221	10.9028	2.38499
gene32407	Inositol oxygenase 2 (MI oxygenase 2) (putative)	3.0832	3.09989	10.8736	3.52673
gene12626	Beta-galactosidase (Lactase) Precursor (putative)	5.07141	2.67587	10.8441	2.13828
gene24073	Zinc finger CCCH domain-containing protein 62 (OsC3H62) (probable)	4.7356	10.251	10.8257	2.28602
gene09341	Mitogen-activated protein kinase kinase 4 (MAP kinase kinase 4) (similar to)	3.93449	3.58185	10.7821	2.74041
gene18289	Polyphenol oxidase chloroplastic (PPO) Precursor (putative)	0.776415	0.459394	10.7747	13.8775
gene34308	Probable DNA double-strand break repair rad50 ATPase	1.2896	6.48961	10.7109	8.30562
gene16935	Hybrid signal transduction histidine kinase L (probable)	2.94351	4.57686	10.7066	3.63737
gene27062	Ethylene-responsive transcription factor ERF020 (probable)	0.185474	8.94891	10.6909	57.6409
gene33841	Sphingomyelin phosphodiesterase 2 Precursor (probable)	2.04642	7.10877	10.6865	5.22206
gene03863	Vacuolar protein-sorting protein BRO1 (probable)	3.75908	6.72213	10.6478	2.83256
gene32080	Period circadian protein homolog 1 (hPER1) (probable)	5.30068	7.69747	10.6223	2.00394
gene10099	Spastin (probable)	2.62279	4.38565	10.5859	4.03613
gene13842	Flotillin-1 (probable)	1.57379	4.69679	10.5744	6.71904
gene35079	Protein translocase subunit secA (probable)	0.0416805	5.66862	10.5236	252.483
gene01845	Serpin-ZX (probable)	4.44015	7.49155	10.5213	2.36957
gene25284	NAC domain-containing protein 55 (ANAC055) (probable)	2.86515	11.049	10.5197	3.67162
gene34855	7-ethoxycoumarin O-deethylase (ECOD) (probable)	2.09595	3.43417	10.4998	5.00959
gene18905	hypothetical protein	4.80561	5.85738	10.4985	2.18463
gene12032	RING-H2 finger protein ATL1H Precursor (probable)	4.51423	2.11101	10.4506	2.31503
gene23900	Palmitoyl-monogalactosyldiacylglycerol delta-7 desaturase chloroplastic Precursor (similar to)	3.87303	4.69445	10.4443	2.69667
gene32708	Protein ric1 (probable)	3.01744	8.16937	10.4408	3.46016
gene32821	Photosystem I P700 chlorophyll a apoprotein A2 (similar to)	2.4256	5.04474	10.4129	4.29292
gene01144	Probable serine/threonine-protein kinase WNK10 (AtWNK10)	1.52259	4.96468	10.4034	6.83271
gene11550	6-phosphogluconate dehydrogenase decarboxylating 2 (probable)	3.80934	6.26396	10.3643	2.72076
gene04549	Secologanin synthase (SLS) (probable)	1.28365	2.46436	10.3016	8.02521
gene33372	hypothetical protein	0.47242	1.14676	10.272	21.7433
gene19260	Syntaxin-71 (AtSYP71) (similar to)	0.610976	6.21106	10.2562	16.7867
gene17749	Protein E6 (probable)	0.661096	0.261694	10.2266	15.4691
gene28252	Pentatricopeptide repeat-containing protein At4g33990 (similar to)	4.88232	7.29614	10.1782	2.08471
gene32736	Photosystem I P700 chlorophyll a apoprotein A2 (similar to)	3.54338	7.58429	10.1674	2.8694
gene28006	Cystinosin homolog (putative)	3.88743	6.88393	10.1491	2.61075
gene33791	Photosystem I P700 chlorophyll a apoprotein A2 (similar to)	3.22413	6.26142	10.1472	3.14728
gene20449	WD repeat-containing protein 33 (probable)	3.96598	3.40242	10.07	2.53909
gene17327	Proton-coupled amino acid transporter 3 (Proton/amino acid transporter 3) (probable)	4.51804	3.99769	10.0592	2.22645
gene14011	Calcium-transporting ATPase 4 endoplasmic reticulum-type (putative)	2.8634	2.80544	10.036	3.50492
