# Supplementary material for: Engineering the anthocyanin regulatory complex of strawberry (Fragaria vesca)
Source: Front Plant Sci. 2014 Nov 19;5:651. doi: 10.3389/fpls.2014.00651 (PMC4237049; doi:10.3389/fpls.2014.00651)
Supplement: Supplementary file 6 [file Table6.XLSX]

## Sheet: Supple Table 5 (WT>2KO)
Supplementary Table 6. The list of genes with the expression pattern (WT > 2*MYB10 RNAi)
ID	Description	RPKM	RPKM	RPKM
		WT	35S:MYB10	MYB10 RNAi	Ratio (WT / MYB10 RNAi)
gene09178	14 kDa proline-rich protein DC2.15 Precursor (similar to)	16645.1	11231.5	6078.2	2.73849
gene00310	Metallothionein-like protein 1 (MT-1) (similar to)	8978.13	1793.55	532.842	16.8495
gene08095	Legumin A basic chain Precursor (probable)	7785.73	949.935	171.542	45.3867
gene08096	Legumin A basic chain Precursor (probable)	6780.55	957.914	364.067	18.6245
gene20387	hypothetical protein	6096.27	1157.47	391.949	15.5537
gene02539	Snakin-1 Precursor (putative)	5761.44	1126.23	79.4021	72.5603
gene21624	FK506-binding protein 5 (PPIase) (probable)	4607.75	923.477	267.203	17.2444
gene19774	hypothetical protein	2242.04	402.786	159.471	14.0592
gene32261	21 kDa protein Precursor (probable)	1866.63	948.919	879.715	2.12185
gene11693	GTP-binding nuclear protein Ran1	1533.4	847.669	586.409	2.61489
gene27699	Protein notum homolog Precursor (probable)	1507.21	354.205	104.031	14.4881
gene08093	12S seed storage protein CRA1 beta chain Precursor (probable)	1442.19	355.784	261.524	5.51457
gene23933	hypothetical protein	1372.32	385.804	112.148	12.2368
gene20927	Probable aquaporin PIP-type 7a (putative)	1328.98	325.502	243.181	5.46499
gene04129	Probable xyloglucan endotransglucosylase/hydrolase protein 28 (At-XTH28) Precursor (similar to)	1322.42	722.076	417.943	3.16411
gene09792	Aquaporin TIP1-1 (AtTIP1) (putative)	1232.69	459.165	379.927	3.24454
gene19301	Aquaporin PIP1-3 (AtPIP1) (putative)	1219.54	318.705	230.735	5.28545
gene13515	Sterol 24-C-methyltransferase (probable)	1213.17	444.652	124.779	9.72252
gene13870	Non-specific lipid-transfer protein (LTP) Precursor (putative)	1210.28	938.823	177.917	6.80249
gene02221	Expansin-A4 (AtEXPA4) Precursor	1107.11	961.689	180.609	6.12986
gene05465	Pectinesterase 1 (PE 1) Precursor (putative)	1035.04	724.251	377.101	2.74473
gene22354	Probable histone H2AXb (putative)	1016.71	443.213	211.262	4.81259
gene22087	Pollen allergen Phl p 11 (probable)	989.767	304.329	100.911	9.8083
gene26949	Probable lipoxygenase 8 chloroplastic Precursor (similar to)	969.909	243.888	103.523	9.36903
gene30245	60S acidic ribosomal protein P2 (similar to)	949.773	604.44	474.766	2.00051
gene31579	Calreticulin Precursor (similar to)	919.917	606.305	372.961	2.46652
gene29675	Cysteine proteinase RD21a (RD21) Precursor (probable)	919.278	951.635	273.337	3.36316
gene27200	Legumin B basic chain Precursor (probable)	918.864	125.405	64.0599	14.3438
gene08023	5-methyltetrahydropteroyltriglutamate--homocysteine methyltransferase (putative)	889.062	530.077	247.517	3.59193
gene13868	Non-specific lipid-transfer protein (LTP) Precursor (similar to)	842.002	836.637	324.352	2.59595
gene15283	Putative syntaxin-24 (AtSYP24) (probable)	803.997	398.619	229.8	3.49868
gene20876	General transcription factor 3C polypeptide 1 (TFIIIC220) (probable)	786.981	605.992	336.951	2.33559
gene00949	Bowman-Birk type proteinase inhibitor B-III (probable)	781.546	49.557	4.7843	163.356
gene12517	Subtilisin-like protease Precursor (putative)	781.138	260.565	75.619	10.3299
gene21614	General transcriptional corepressor trfA (probable)	768.216	282.274	207.79	3.69709
gene17555	Probable pectate lyase 20 Precursor (similar to)	763.606	331.704	147.955	5.16106
gene06564	Adenosylhomocysteinase (AdoHcyase) (putative)	753.344	408.601	235.652	3.19685
gene07781	Tubulin beta-2/beta-3 chain (similar to)	746.967	362.874	141.813	5.26725
gene26302	Probable cinnamyl alcohol dehydrogenase 1 (CAD 1) (putative)	743.924	465.013	213.264	3.48829
gene10004	Probable pectate lyase 18 Precursor (similar to)	711.635	323.56	94.7712	7.50898
gene08092	Legumin A basic chain Precursor (probable)	701.128	141.434	104.385	6.71672
gene22974	S-adenosylmethionine synthetase 2 (AdoMet synthetase 2)	691.219	266.375	136.887	5.04954
gene28290	NADH-ubiquinone oxidoreductase chain 2 (probable)	673.085	209.443	138.258	4.86833
gene10441	Adenine deaminase (Adenase) (probable)	663.831	182.131	80.017	8.29612
gene03851	Tubulin alpha chain	660.127	164.522	35.0711	18.8225
gene05854	Late embryogenesis abundant protein 1 (CapLEA-1) (probable)	655.19	160.658	144.63	4.53011
gene28479	Oleosin 18.2 kDa (putative)	606.475	146.964	75.5674	8.02562
gene13871	Non-specific lipid-transfer protein 3 (LTP 3) Precursor (putative)	598.954	103.455	0.943809	634.613
gene01798	Tubulin alpha chain (similar to)	597.315	181.531	48.8677	12.2231
gene31034	Chaperone protein dnaJ (probable)	596.373	439.792	97.1387	6.1394
gene29535	Probable caffeoyl-CoA O-methyltransferase At4g26220 (CCoAOMT) (putative)	587.236	585.619	276.868	2.121
gene08780	60S ribosomal protein L37-3 (similar to)	561.886	541.199	263.458	2.13274
gene31672	Glutathione S-transferase (similar to)	554.128	4225.5	9.97609	55.5456
gene30528	40S ribosomal protein S11-1 (putative)	541.476	318.776	232.478	2.32915
gene13043	HMG1/2-like protein (similar to)	533.475	365.344	215.937	2.47051
gene21570	60S ribosomal protein L12	527.586	286.5	258.108	2.04405
gene14090	Probable E3 ubiquitin-protein ligase MARCH10	525.895	326.102	212.983	2.46918
gene17435	FK506-binding protein 2-1 (PPIase) Precursor (putative)	523.949	331.967	246.024	2.12966
gene22465	Endochitinase 1 Precursor (probable)	523.904	146.712	99.7607	5.25161
gene22353	Probable gibberellin receptor GID1L3 (putative)	518.753	135.272	102.893	5.0417
gene18212	Soluble inorganic pyrophosphatase (PPase) (similar to)	501.279	461.484	237.65	2.10932
gene11843	Peroxiredoxin-2B (putative)	495.913	371.505	241.19	2.05611
gene09716	V-type proton ATPase subunit G (V-ATPase subunit G) (similar to)	492.595	272.059	189.552	2.59873
gene21346	Chalcone--flavonone isomerase (Chalcone isomerase) (probable)	478.906	2946.1	30.4677	15.7185
gene23271	hypothetical protein	472.777	37.7853	4.99072	94.7311
gene21673	Probable fructokinase-4 (putative)	465.452	278.69	213.868	2.17636
gene05497	ATPase 10 plasma membrane-type (putative)	465.356	305.128	101.831	4.56987
gene11327	Programmed cell death protein 4 (probable)	463.24	197.147	80.4948	5.75491
gene28642	Antimicrobial peptide 2d Precursor (probable)	462.619	138.898	98.1391	4.71391
gene09497	UPF0495 protein DEHA2C16280g (probable)	454.96	261.694	95.7018	4.75393
gene31637	UTP--glucose-1-phosphate uridylyltransferase (UGPase) (putative)	449.262	224.24	185.755	2.41857
gene20060	Putative vesicle-associated membrane protein 726 (AtVAMP726)	442.963	287.373	183.27	2.417
gene09167	Probable metal-nicotianamine transporter YSL5 (AtYSL5) (similar to)	439.256	254.959	187.825	2.33865
gene06563	Serine hydroxymethyltransferase 1 (SHMT 1) (putative)	436.043	192.482	133.435	3.26784
gene11561	hypothetical protein	433.596	85.9834	49.0404	8.8416
gene04588	Uncharacterized protein UL49 (similar to)	428.784	194.051	70.0099	6.12462
gene04243	5-aminolevulinate synthase erythroid-specific mitochondrial (ALAS-E) Precursor (probable)	424.579	28.2979	2.0229	209.887
gene30778	Protein SRG1 (AtSRG1) (probable)	408.919	180.47	88.969	4.59619
gene01039	Transcription initiation factor TFIID subunit 12 (probable)	405.652	249.916	76.4423	5.30664
gene20619	hypothetical protein	403.073	59.579	27.7875	14.5055
gene21163	Oleosin 1 (similar to)	402.155	76.6143	45.5899	8.82115
gene19824	RNA-binding motif protein X-linked-like-3 (probable)	402.008	191.394	111.387	3.6091
gene04386	Lamin-like protein Precursor (similar to)	401.481	368.422	132.711	3.02522
gene11694	Allergen Act d 3 (similar to)	400.827	87.9558	28.6752	13.9782
gene10750	Protein transport protein Sec61 subunit gamma (putative)	397.603	253.844	160.089	2.48363
gene08966	Probable aquaporin TIP3-2 (AtTIP3) (putative)	381.736	80.141	64.6977	5.90029
gene01380	V-type proton ATPase subunit C (V-ATPase subunit C) (similar to)	380.59	239.58	157.7	2.41339
gene16209	Phthiotriol/phenolphthiotriol dimycocerosates methyltransferase (probable)	380.021	249.003	171.597	2.21462
gene15193	Ocs element-binding factor 1 (OCSBF-1) (probable)	375.187	144.589	139.957	2.68073
gene26104	Outer membrane protein icsA translocator Precursor (probable)	370.116	151.426	80.0437	4.62392
gene14611	Naringenin2-oxoglutarate 3-dioxygenase (F3H) (putative)	364.716	2742.49	24.0722	15.1509
gene29776	Histone H3.2 (putative)	363.497	125.198	74.7935	4.86001
gene02714	UPF0717 protein At5g11950 (similar to)	360.684	200.157	100.872	3.57567
gene01986	Xyloglucan endotransglucosylase/hydrolase protein 9 (At-XTH9) Precursor (putative)	358.95	73.4696	9.9652	36.0204
gene06894	Putative glycosyltransferase 2 (AtGT2)	347.513	126.967	84.8637	4.09495
gene15036	Ethylene-responsive transcription factor ERF003 (probable)	343.787	252.022	121.562	2.82809
gene14995	5-methyltetrahydropteroyltriglutamate--homocysteine methyltransferase (similar to)	337.415	215.187	94.3119	3.57765
gene02646	Homeobox-leucine zipper protein HOX19 (similar to)	336.801	286.381	163.159	2.06424
gene07388	Triosephosphate isomerase chloroplastic (TIM) Precursor	334.73	323.873	159.993	2.09216
gene04067	hypothetical protein	333.924	132.076	155.048	2.15368
gene00648	Uncharacterized protein At4g28440 (similar to)	333.46	208.644	147.141	2.26627
gene11378	60S ribosomal protein L28-1 (putative)	332.78	213.729	164.235	2.02624
gene05014	Probable protein Pop3 (putative)	331.559	139.233	129.044	2.56934
gene14468	UDP-glucuronic acid oxidase UDP-4-keto-hexauronic acid decarboxylating (probable)	331.007	169.949	87.7919	3.77035
gene02559	Adenine phosphoribosyltransferase 1 (APRT 1) (similar to)	328.772	220.487	128.401	2.5605
gene12447	Caffeic acid 3-O-methyltransferase (CAOMT)	326.273	129.086	68.651	4.75263
gene13340	L-idonate 5-dehydrogenase (putative)	325.831	212.619	111.241	2.92905
gene25744	Ras-related protein Rab7	322.789	210.799	153.806	2.09868
gene32166	Aldehyde dehydrogenase family 2 member B4 mitochondrial (ALDH2a) Precursor (putative)	319.18	229.361	151.364	2.10869
gene24539	ADP-ribosylation factor 2	317.195	153.344	131.616	2.41
gene23359	Histone H4 (similar to)	316.623	149.571	80.6371	3.92652
gene21622	Fasciclin-like arabinogalactan protein 7 Precursor (similar to)	311.796	120.068	19.9675	15.6152
gene25195	Glucose-1-phosphate adenylyltransferase large subunit 1 (similar to)	310.065	135.754	83.0639	3.73285
gene27745	Sugar transporter ERD6-like 7 (putative)	306.914	193.89	150.509	2.03918
gene04414	hypothetical protein	305.698	177.566	133.007	2.29836
gene19417	60S ribosomal protein L22-3 (similar to)	305.287	208.873	134.435	2.27089
gene23065	Beta-galactosidase 1 (Lactase 1) Precursor (putative)	302.957	137.403	32.6083	9.29081
gene14934	Embryogenic cell protein 40 (ECP40) (similar to)	295.093	103.134	125.627	2.34896
gene10009	Vignain Precursor (putative)	294.871	46.7311	65.0534	4.53276
gene04639	Probable UDP-glucose 6-dehydrogenase 1 (UDP-Glc dehydrogenase 1) (putative)	294.327	156.194	99.8855	2.94665
gene09168	Probable metal-nicotianamine transporter YSL7 (AtYSL7) (similar to)	294.131	154.628	116.096	2.5335
gene22568	Glucose and ribitol dehydrogenase (similar to)	293.537	144.624	103.934	2.82425
gene21260	21 kDa protein Precursor (similar to)	289.817	102.498	25.8216	11.2238
gene05555	Auxin-responsive protein IAA9 (putative)	288.665	170.199	96.3214	2.9969
gene12378	Ubiquitin (similar to)	287.464	121.378	142.441	2.01813
gene32347	Leucoanthocyanidin dioxygenase (LDOX) (putative)	286.111	1221.89	23.3629	12.2464
gene19831	Oligopeptide transporter 3 (AtOPT3) (putative)	284.02	191.383	50.4299	5.63197
gene14096	Metallothionein-like protein 1 (MT-1) (similar to)	283.51	107.644	62.7139	4.5207
gene15700	Phospholipase D alpha 1 (PLD 1) Precursor (putative)	281.61	142.273	88.9677	3.1653
gene26825	Chalcone synthase 2	280.605	2829.15	6.14989	45.6277
gene04322	Alpha-14 glucan phosphorylase L isozyme chloroplastic/amyloplastic Precursor (similar to)	278.881	119.46	44.77	6.2292
gene25942	Homeobox-leucine zipper protein HAT5 (HD-ZIP protein 5) (probable)	277.941	150.967	137.63	2.01947
gene17323	EC protein III (similar to)	276.809	36.9442	10.2775	26.9335
gene26908	Tubulin alpha chain	276.71	129.282	85.2603	3.24548
gene20123	UPF0497 membrane protein 5 (similar to)	276.374	18.1148	0.292326	945.429
gene04068	Killer cell immunoglobulin-like receptor 3DS1 (NKAT-10) Precursor (probable)	274.635	70.9031	32.5812	8.42926
gene13791	Macrophage migration inhibitory factor homolog (MIF) (probable)	273.272	156.296	120.602	2.26589
gene25444	Major centromere autoantigen B (Centromere protein B) (probable)	271.189	127.651	65.0109	4.17144
gene08540	Endoplasmin homolog Precursor (putative)	270.336	174.704	114.013	2.37109
gene21333	Alpha-galactosidase Precursor (similar to)	269.621	195.292	117.235	2.29983
gene13776	Mitoferrin (probable)	269.143	97.6241	39.1152	6.88076
gene02647	Homeobox protein knotted-1-like 2 (similar to)	267.691	165.863	101.222	2.6446
gene14164	Histone H3.2 (putative)	267.489	80.4217	41.9421	6.37758
gene16235	Homeobox-leucine zipper protein ATHB-6 (probable)	264.643	128.447	69.6955	3.79713
gene06286	Hydroxysteroid 11-beta-dehydrogenase 1-like protein (11-beta-HSD3) Precursor (probable)	263.242	126.861	85.6891	3.07206
gene16809	Regulator of ribonuclease-like protein 2 (putative)	261.692	107.144	57.009	4.59037
gene05747	Calcium-transporting ATPase 2 plasma membrane-type (putative)	260.261	103.058	63.1003	4.12457
gene09721	Aquaporin PIP2-1 (AtPIP2) (similar to)	259.297	106.033	4.23545	61.2207
gene32015	ABC transporter C family member 10 (ABC transporter ABCC.10) (similar to)	257.311	128.448	111.19	2.31416
gene09466	Nucleobase-ascorbate transporter 6 (AtNAT6) (putative)	256.567	130.295	52.7194	4.86665
gene05673	DUF246 domain-containing protein At1g04910 (probable)	252.178	178.006	67.3347	3.74514
gene16092	Non-specific lipid-transfer protein-like protein At5g64080 Precursor (similar to)	249.982	233.747	101.277	2.4683
gene03601	hypothetical protein	249.799	74.1638	22.9373	10.8905
gene02644	Branched-chain-amino-acid aminotransferase 2 chloroplastic (Atbcat-2) Precursor (similar to)	249.078	166.893	117.021	2.12849
gene13332	Post-GPI attachment to proteins factor 3 Precursor (probable)	248.123	164.866	95.2312	2.60548
gene19758	Early nodulin-like protein 2 Precursor (probable)	247.305	63.2162	12.9772	19.0569
gene01870	Granule-bound starch synthase 1 chloroplastic/amyloplastic (GBSS-I) Precursor (putative)	246.98	94.7171	24.7876	9.96383
gene00509	Fatty acyl-CoA synthetase B (LC-FACS 2) Precursor (probable)	246.278	169.982	85.5865	2.87753
gene14169	Histone H2A (similar to)	245.843	99.1533	55.1477	4.45789
gene26004	60S ribosomal protein L34 (similar to)	243.822	130.271	85.8513	2.84005
gene24950	UPF0520 protein D (probable)	243.144	154.268	94.4888	2.57326
gene14872	Metallothiol transferase fosB (probable)	242.04	66.5949	24.4021	9.91881
gene32161	Ribonuclease 3 (RNase III) (probable)	238.437	125.008	106.415	2.24064
gene28235	Histone H3.2 (putative)	237.903	86.3818	29.3939	8.09361
gene06214	Phosphatidylinositol 3-kinase root isoform (PtdIns-3-kinase) (similar to)	229.656	146.394	111.661	2.05672
gene08632	DUF246 domain-containing protein At1g04910 (probable)	228.777	122.244	66.1282	3.4596
gene02026	Uncharacterized FAM18-like protein At1g09330 (similar to)	228.753	131.917	91.045	2.51253
gene24825	Tubulin alpha-6 chain (similar to)	226.644	155.949	79.0104	2.86853
gene13942	Histone H4 (similar to)	225.928	113.82	75.571	2.98961
gene31281	Histidyl-tRNA synthetase chloroplastic (HisRS) (probable)	225.72	113.087	55.7157	4.05128
gene01252	Aldose 1-epimerase (probable)	224.685	103.077	26.3654	8.52195
gene29228	Ras-related protein RABA2a (similar to)	220.925	146.708	107.656	2.05214
gene20883	18.1 kDa class I heat shock protein (AtHsp18.1) (putative)	220.67	58.4177	89.6953	2.46022
gene08194	Auxin-induced protein AUX28 (putative)	220.403	80.8761	15.9857	13.7875
gene18778	DUF246 domain-containing protein At1g04910 (probable)	218.738	153.604	100.376	2.17917
gene02033	40S ribosomal protein SA (putative)	216.812	130.093	106.362	2.03845
gene26826	Chalcone synthase 2	216.084	1752.61	4.5704	47.279
gene16634	Calcium-dependent protein kinase 33 (probable)	215.235	57.4889	28.3365	7.59569
gene20961	HMG1/2-like protein (probable)	214.059	146.313	81.7979	2.61693
gene08622	NADH dehydrogenase [ubiquinone] 1 beta subcomplex subunit 2 mitochondrial (CI-AGGG) Precursor (probable)	212.907	122.823	97.1775	2.19091
gene19925	40S ribosomal protein S4-3 (similar to)	212.362	127.832	94.0765	2.25733
gene15463	Keratin-associated protein 10-6 (probable)	212.112	118.14	71.1651	2.98056
gene19064	Remorin (similar to)	210.96	82.0606	55.9877	3.76797
gene09204	hypothetical protein	208.26	113.267	90.3885	2.30406
gene25247	40S ribosomal protein S25 (similar to)	208.086	99.7451	99.4395	2.09259
gene04724	Expansin-A1 (AtEXPA1) Precursor (putative)	206.978	101.195	33.9195	6.10204
gene30997	hypothetical protein	206.542	103.41	10.4562	19.753
gene05277	FYVE RhoGEF and PH domain-containing protein 3 (probable)	201.85	92.0843	90.0849	2.24066
gene30830	Zinc/RING finger protein 3 Precursor (probable)	198.19	110.345	86.7617	2.2843
gene00687	MLP-like protein 423 (similar to)	197.903	16.9103	2.5312	78.1854
gene02548	Subtilisin-like protease Precursor (putative)	196.165	122.794	65.9122	2.97616
gene30092	Embryonic protein DC-8 (probable)	195.582	59.3252	36.1174	5.41518
gene17325	Peptide chain release factor 3 (RF-3) (probable)	195.288	97.9837	29.7295	6.56885
gene01181	Uncharacterized protein At5g10860 mitochondrial Precursor (similar to)	194.403	93.5727	38.9693	4.98862
gene29699	Heat shock 70 kDa protein (probable)	193.549	115.926	50.0952	3.86362
gene16318	Annexin D1 (putative)	192.401	12.8063	3.89989	49.335
gene29934	Antimicrobial peptide 2d Precursor (probable)	192.033	25.8927	5.21537	36.8206
gene24661	Phosphosulfolactate synthase (PSL synthase) (probable)	189.561	99.5188	93.0915	2.03629
gene29356	Cycloartenol-C-24-methyltransferase (Sterol C-methyltransferase 1) (putative)	189.559	70.9909	51.4921	3.68132
gene23712	Aquaporin PIP2-7 (AtPIP2) (putative)	189.025	11.399	2.16616	87.2628
gene18435	Uncharacterized protein At2g37660 chloroplastic Precursor (similar to)	188.759	122.072	93.9866	2.00836
gene25796	UPF0139 membrane protein At5g07960 (putative)	187.621	104.573	90.844	2.06531
gene12790	Major facilitator superfamily domain-containing protein 5 (probable)	187.484	109.311	65.4474	2.86465
gene26130	Isoaspartyl peptidase/L-asparaginase 1 subunit beta Precursor (putative)	186.574	79.9664	32.5845	5.72585
gene11912	Isoamylase 3 chloroplastic (AtISA3) Precursor (putative)	186.515	129.085	70.0512	2.66255
gene00971	Protein CUP-SHAPED COTYLEDON 2 (ANAC098) (probable)	185.88	79.2059	90.363	2.05704
gene08091	Legumin A basic chain Precursor (probable)	185.703	34.7502	20.3525	9.12434
gene04977	Protein disulfide-isomerase (PDI) Precursor (probable)	185.405	104.488	42.4764	4.36489
gene18508	Peroxisomal 24-dienoyl-CoA reductase (putative)	184.01	106.551	89.9068	2.04667
gene31796	P24 oleosin isoform A (probable)	183.738	49.283	39.9247	4.60213
gene07579	Probable phthiotriol/phenolphthiotriol dimycocerosates methyltransferase 2	182.287	74.8299	38.3804	4.74947
gene10163	Desiccation protectant protein Lea14 homolog (probable)	182.219	105.007	74.8705	2.43378
gene22569	Glucose and ribitol dehydrogenase homolog 1 (similar to)	181.706	77.3469	60.1552	3.02062
gene24707	LL-diaminopimelate aminotransferase chloroplastic (LL-DAP-aminotransferase) Precursor (putative)	176.78	108.094	79.2971	2.22933
gene20881	Cytokinin-N-glucosyltransferase 2 (similar to)	176.241	126.492	63.0775	2.79404
gene05045	Probable O-acetyltransferase CAS1	175.65	97.2837	46.9153	3.74398
gene13849	CBL-interacting serine/threonine-protein kinase 14 (AtSR1) (putative)	175.421	53.8485	67.5851	2.59556
gene02306	GTP-binding protein SAR1B (similar to)	175.172	83.0943	83.5676	2.09617
gene08777	Dehydration-responsive protein RD22 Precursor (similar to)	174.397	75.5537	16.0859	10.8416
gene29823	Ananain Precursor (probable)	173.704	92.088	33.8015	5.13894
gene25327	23 kDa integral membrane protein (probable)	173.639	104.346	86.0547	2.01777
gene31129	Peroxidase Precursor (similar to)	173.526	100.422	55.0319	3.15318
gene03646	Uncharacterized PKHD-type hydroxylase At1g22950 (similar to)	173.16	82.1786	74.0705	2.33777
gene23367	Chalcone--flavonone isomerase 1 (Chalcone isomerase 1)	172.856	764.853	10.8085	15.9925
gene21840	Embryogenic cell protein 40 (ECP40) (probable)	172.816	40.5653	20.9986	8.22991
gene13279	Cytochrome b ascorbate-dependent protein 3 (LCytb) (probable)	172.086	26.8014	39.9128	4.31155
gene08573	Serpin B13 (Hurpin) (probable)	171.747	85.1639	59.4455	2.88916
gene24889	F-box/kelch-repeat protein At5g48980 (probable)	170.147	101.522	49.1229	3.4637
gene31075	UPF0059 membrane protein Ccon26_00530 (probable)	170.083	108.346	70.461	2.41386
gene26807	Cellulose synthase A catalytic subunit 3 [UDP-forming] (AtCesA3) (similar to)	166.851	111.699	76.7601	2.17367
gene26118	Developmental protein SEPALLATA 1 (probable)	166.752	13.337	2.31749	71.9535
gene32458	Probable phospholipid hydroperoxide glutathione peroxidase 6 mitochondrial (PHGPx) Precursor (similar to)	166.715	81.4363	41.0074	4.06549
gene01069	15 kDa selenoprotein Precursor (probable)	166.38	91.836	71.9882	2.31122
gene25800	Heat shock protein 101 (putative)	165.461	75.9389	81.8536	2.02142
gene09709	D-alanine--D-alanine ligase (probable)	165.212	101.848	69.5053	2.37697
gene03276	hypothetical protein	165.172	80.6421	75.5059	2.18754
gene04930	Palmitoyl-protein thioesterase 1 (PPT-1) Precursor (probable)	165.082	127.41	56.9444	2.899
gene31570	GTP-binding protein SAR1A (similar to)	163.732	101.774	58.7171	2.78848
gene14537	Chromatin structure-remodeling complex subunit RSC1 (probable)	163.706	65.9862	44.6216	3.66876
gene23941	Histone H3.2 (putative)	163.287	53.3507	20.5808	7.93392
gene09328	Calmodulin-2 (CaM-2)	163.131	79.4771	75.6223	2.15718
gene06288	Protein HVA22 (similar to)	162.594	74.9647	42.292	3.84455
gene30187	Phosphate metabolism protein 8 (probable)	162.575	83.6267	59.4238	2.73586
gene00768	Pyruvate kinase cytosolic isozyme (PK)	162.283	70.9727	40.3847	4.01843
gene10606	UDP-glucuronic acid decarboxylase 1 (UXS-1) (similar to)	160.75	81.1787	67.7653	2.37215
gene11665	Cellulose synthase A catalytic subunit 1 [UDP-forming] (AtCesA1) (putative)	160.271	74.7454	40.6682	3.94094
gene12591	Anthocyanidin 3-O-glucosyltransferase 2 (putative)	160.056	643.448	3.54256	45.1809
gene01872	Glucan endo-13-beta-glucosidase 11 ((1->3)-beta-glucanase 11) Precursor (similar to)	159.048	74.3527	18.8579	8.43403
gene34572	Ras-related protein Rab11D (putative)	158.904	111.007	58.9599	2.69512
gene29283	Endoglucanase 25 (putative)	158.217	71.1565	34.7504	4.55295
gene10168	Methylenetetrahydrofolate reductase 2 (AtMTHFR2) (putative)	157.237	103.121	34.1376	4.60597
gene00491	Allene oxide cyclase 3 chloroplastic Precursor (putative)	156.731	274.21	56.9133	2.75385
gene10822	Golgi reassembly-stacking protein 1 (GRASP65) (probable)	156.013	72.6196	46.0921	3.3848
gene16263	Vicilin C72 Precursor (probable)	155.955	23.4806	8.92892	17.4662
gene15782	Shaggy-related protein kinase zeta (putative)	155.889	98.1337	64.9371	2.40061
gene22488	Pirin-like protein (putative)	155.684	119.39	64.7072	2.40598
gene11501	Pleckstrin homology domain-containing family A member 8 (probable)	155.196	90.3061	57.8117	2.68451
gene12534	hypothetical protein	154.993	63.8283	40.126	3.86266
gene19613	Translation initiation factor IF-2 (probable)	154.97	63.2314	71.7368	2.16026
gene11214	L-ascorbate peroxidase T chloroplastic (tAPX) Precursor (similar to)	154.734	125.095	65.6943	2.35536
gene12011	Glutaredoxin-C4 (AtGrxC4) Precursor (putative)	154.283	90.0828	74.4674	2.07182
gene22805	Late embryogenesis abundant protein D-29 (LEA D-29) (probable)	154.055	52.5799	58.5933	2.62923
gene06893	GDP-mannose 6-dehydrogenase (GMD) (probable)	153.896	57.1925	34.8924	4.41058
gene01078	Os05g0391600 (probable)	152.734	39.1159	14.3246	10.6624
gene22714	36.4 kDa proline-rich protein (similar to)	152.584	40.4849	0.690759	220.893
gene19884	Probable glycerophosphoryl diester phosphodiesterase 2 Precursor (similar to)	152.285	50.3748	24.1937	6.29442
gene26031	40S ribosomal protein S28 (similar to)	152.203	90.8795	66.9515	2.27334
gene19474	Autophagy-related protein 11 (probable)	151.352	24.2905	2.12525	71.216
gene06890	Fibrillin-2 Precursor (probable)	149.767	75.3316	32.2503	4.64388
gene04649	Probable leucine-rich repeat receptor-like protein kinase At1g35710 Precursor	149.47	75.8576	43.3257	3.44991
gene24041	Caltractin (similar to)	149.263	91.7759	64.1728	2.32596
gene03991	Homeobox-leucine zipper protein ATHB-13 (putative)	149.12	93.2088	59.0683	2.52454
gene13867	Non-specific lipid-transfer protein 3 (LTP3) Precursor (probable)	148.645	81.724	35.2353	4.21864
gene15176	Bifunctional dihydroflavonol 4-reductase/flavanone 4-reductase (DFR) (similar to)	148.239	1791.76	4.22125	35.1174
gene08260	Biotin synthesis protein bioC (probable)	147.23	91.0819	32.8746	4.47853
gene31024	hypothetical protein	147.194	73.1823	56.3941	2.6101
gene17124	AP-1 complex subunit sigma-2 (similar to)	147.015	103.149	69.7707	2.10711
gene01234	Endoglucanase 11 Precursor (similar to)	146.181	31.2195	16.9106	8.64437
gene00646	Probable polygalacturonase non-catalytic subunit JP650 Precursor (putative)	146.102	22.2653	7.75839	18.8315
gene10043	Lariat debranching enzyme (DmDBR1) (probable)	143.761	73.734	58.5048	2.45725
gene07158	Probable signal peptidase complex subunit 1 (SPase 12 kDa subunit) (similar to)	143.619	94.986	56.3629	2.54811
gene04163	Late embryogenesis abundant protein 76 (LEA 76) (probable)	142.627	35.9195	32.215	4.42736
gene32256	Vacuolar-processing enzyme (VPE) Precursor (putative)	142.622	35.9299	24.1151	5.91425
gene21328	conserved hypothetical protein	142.549	70.7006	26.0147	5.47955
gene01146	Protein disulfide-isomerase A6 (CaBP1) Precursor (probable)	142.101	102.296	66.7784	2.12795
gene31387	F-box/kelch-repeat protein At3g06240 (probable)	141.143	58.2251	17.3565	8.13199
gene18543	3-mercaptopyruvate sulfurtransferase (MST) (probable)	140.906	96.463	49.3948	2.85264
gene01511	Mediator of RNA polymerase II transcription subunit 15 (probable)	140.886	97.694	57.1845	2.46371
gene18215	Probable histone H2A.1 (similar to)	140.585	74.0378	50.102	2.80598
gene14907	Beta-galactosidase 3 (Lactase 3) Precursor (putative)	139.427	42.9522	2.26591	61.5323
gene09724	Aquaporin PIP2-1 (AtPIP2) (putative)	139.039	49.5384	12.6298	11.0088
gene29307	Putative vacuolar protein sorting-associated protein 13F (probable)	138.647	87.4026	51.6157	2.68614
gene18252	Fasciclin-like arabinogalactan protein 17 Precursor (putative)	138.581	37.84	15.5128	8.93334
gene05604	LRR receptor-like serine/threonine-protein kinase HSL2 Precursor (similar to)	138.513	54.5827	40.1642	3.44867
gene07920	Omega-3 fatty acid desaturase chloroplastic Precursor (similar to)	138.473	14.7543	7.06339	19.6043
gene24857	GDSL esterase/lipase At1g29660 Precursor (putative)	138.084	163.402	15.1118	9.13751
gene09316	Putative phagocytic receptor 1b Precursor (probable)	137.606	91.4253	58.4287	2.35512
gene27747	Sugar transporter ERD6-like 7 (putative)	137.34	21.2379	6.47223	21.2198
gene12809	Protein yippee-like At4g27740 (similar to)	136.952	18.9257	1.17274	116.779
gene07558	Superoxide dismutase 1 copper chaperone (probable)	136.64	121.269	63.025	2.16802
gene30047	Oleosin 16 kDa (similar to)	134.456	25.4086	9.20996	14.599
gene11478	Muscleblind-like protein 3 (probable)	134.39	69.1322	42.0981	3.19231
gene30287	Cell division protein ftsZ (similar to)	133.091	79.6382	45.3102	2.93732
gene06557	UDP-glucuronate 4-epimerase 6 (AtUGlcAE2) (similar to)	132.995	29.3392	13.9688	9.5209
gene22163	Histone H2A.1 (similar to)	132.327	48.8164	27.187	4.86728
gene18647	GPI mannosyltransferase 3 (GPI-MT-III) (probable)	131.989	70.0846	35.0059	3.77048
gene23208	Glutathione S-transferase DHAR1 mitochondrial (GSH-dependent dehydroascorbate reductase 1) (putative)	131.493	81.3425	42.0786	3.12495
gene03123	UDP-glucose 6-dehydrogenase (UDP-Glc dehydrogenase) (putative)	131.361	66.4872	38.1937	3.43934
gene26075	Heparanase-like protein 1 Precursor (putative)	131.246	69.9425	52.4568	2.50197
gene21618	hypothetical protein	130.963	125.777	43.6042	3.00345
gene02690	Fe(2+) transport protein 3 chloroplastic Precursor (putative)	130.928	26.359	8.13439	16.0956
gene12984	Diacylglycerol O-acyltransferase 2 (probable)	130.711	69.1219	47.1151	2.77429
gene18424	Expansin-A7 Precursor (similar to)	130.621	31.0588	9.91268	13.1772
gene05364	7-dehydrocholesterol reductase (7-DHC reductase) (similar to)	130.319	112.395	63.7064	2.04562
gene17967	hypothetical protein	129.907	76.0395	58.3744	2.22542
gene07315	Obtusifoliol 14-alpha demethylase (putative)	129.687	52.8032	16.9912	7.63262
gene05046	hypothetical protein	128.924	78.4803	58.0096	2.22246
gene26116	Alpha-14-glucan-protein synthase [UDP-forming] 2 (UPTG 2) (putative)	128.86	73.0815	48.9318	2.63347
gene25485	NADH-quinone oxidoreductase subunit H (probable)	128.592	16.3651	13.9953	9.18826
gene20785	14-3-3-like protein GF14 kappa (putative)	128.416	68.0393	37.32	3.44095
gene12035	Protein TRANSPARENT TESTA 12 (probable)	127.856	120.198	20.7729	6.15494
gene23767	Cysteine-rich secretory protein 3 (CRISP-3) Precursor (probable)	127.83	6.41683	2.52351	50.6555
gene19829	Superoxide dismutase 1 copper chaperone (similar to)	127.044	28.4786	2.32701	54.5953
gene13693	Probable ATP-dependent RNA helicase Dbp73D (DEAD box protein 73D)	125.585	62.2808	46.1574	2.72079
gene22190	Kallikrein-7 Precursor (probable)	125.509	80.5702	60.1938	2.08508
gene24538	Endoglucanase 23 Precursor (probable)	125.076	69.2276	54.0805	2.31277
gene22626	Actin	125.062	32.6624	6.31183	19.814
gene15709	Signal peptidase complex catalytic subunit SEC11A (SPase 18 kDa subunit) (similar to)	124.858	79.407	50.2885	2.48283
gene11148	Histone acetyltransferase p300 (p300 HAT) (probable)	124.352	15.8446	12.755	9.74922
gene18775	Tubulin beta-2/beta-3 chain (similar to)	124.279	71.198	46.5486	2.66989
gene23562	Pyruvate kinase cytosolic isozyme (PK) (probable)	123.161	70.6287	34.486	3.57134
gene13945	Probable histone H2B.1 (similar to)	123.109	60.7722	24.7582	4.97244
gene30416	Epoxide hydrolase 2 (SEH) (probable)	122.52	50.0493	42.1211	2.90877
gene35152	Spidroin-1 (probable)	121.886	53.4577	30.3409	4.01721
gene02062	1-aminocyclopropane-1-carboxylate oxidase homolog 1 (probable)	121.728	13.8956	3.76775	32.3078
gene21651	Thymidine kinase (similar to)	121.484	50.8243	18.6863	6.50124
gene00192	Mannose-P-dolichol utilization defect 1 protein homolog (similar to)	121.26	64.1587	48.9302	2.47823
gene08531	Tubulin beta-6 chain (similar to)	120.87	27.7188	15.2774	7.91172
gene14339	Agglutinin-like protein ALA1 Precursor (probable)	118.786	93.3331	57.0693	2.08144
gene09503	Sn1-specific diacylglycerol lipase alpha (DGL-alpha) (probable)	118.749	65.117	44.3342	2.67851
gene24712	Uncharacterized protein At3g49720 (similar to)	118.349	63.3109	28.6254	4.13439
gene29210	Elongation factor 1-gamma (EF-1-gamma) (similar to)	118.316	77.9454	58.6213	2.01832
gene12812	Protein yippee-like At4g27745 (putative)	118.243	83.1882	52.0718	2.27077
gene20899	Pollen-specific protein SF3 (similar to)	117.277	45.6049	22.7455	5.15606
gene31951	B3 domain-containing protein Os03g0212300 (probable)	116.068	55.5501	14.8974	7.79119
gene12396	Protein notum homolog Precursor (probable)	115.571	18.6594	6.78491	17.0336
gene02663	Molybdenum cofactor biosynthesis protein A (similar to)	115.148	56.8426	37.5899	3.06328
gene21747	Dimethylsulfide dehydrogenase subunit beta (DMS DH subunit beta) (similar to)	115.035	16.4181	0.854523	134.619
gene11522	hypothetical protein	114.73	57.1248	8.61898	13.3113
gene11533	Cyanate hydratase (Cyanase) (putative)	114.597	63.9928	39.7594	2.88225
gene01902	Metal-nicotianamine transporter YSL1 (AtYSL1) (putative)	114.489	107.793	30.2321	3.78701
gene24700	Squalene monooxygenase (SE) (putative)	114.088	71.1685	54.7896	2.08229
gene17432	40S ribosomal protein S8 (similar to)	114.047	87.8456	47.9914	2.3764
gene29320	Probable cellulose synthase A catalytic subunit 5 [UDP-forming] (putative)	113.894	64.9967	54.9138	2.07405
gene09450	RING finger protein 44 (probable)	113.695	87.2385	45.1071	2.52056
gene23975	Dynein heavy chain 9 axonemal (probable)	113.564	63.7608	35.4777	3.201
gene23935	hypothetical protein	113.512	77.9485	42.5133	2.67004
gene21321	Laforin (LAFPTPase) (probable)	113.307	51.4173	40.25	2.81507
gene01510	Mediator of RNA polymerase II transcription subunit 15 (probable)	112.02	75.5501	46.3979	2.41432
gene27428	Magnesium-dependent phosphatase 1 (MDP-1) (probable)	111.942	85.4615	55.7918	2.00643
gene17713	Microtubule-associated protein 6 (MAP-6) (probable)	110.946	46.1533	10.8194	10.2543
gene22758	Hsp70 nucleotide exchange factor fes1 (probable)	110.192	69.4135	52.0004	2.11907
gene16375	(3R)-hydroxymyristoyl-[acyl-carrier-protein] dehydratase ((3R)-hydroxymyristoyl ACP dehydrase) (similar to)	110.005	67.3502	41.4475	2.65409
gene18390	Actin	109.752	68.0597	47.3084	2.31994
gene30788	Ferric enterobactin receptor Precursor (probable)	108.414	66.8498	25.7162	4.2158
gene32226	Lipoxygenase 2 chloroplastic (AtLOX2) Precursor (similar to)	108.382	28.1747	11.2438	9.63918
gene10470	Photosystem II 10 kDa polypeptide chloroplastic (PII10) Precursor (putative)	108.271	14.4076	1.99052	54.3934
gene30940	Myristoyl-acyl carrier protein thioesterase chloroplastic (16:0-ACP thioesterase) Precursor (putative)	107.765	57.2527	47.2181	2.28229
gene32154	RING-H2 finger protein ATL3I (similar to)	107.647	98.3987	48.3187	2.22786
gene00188	Isoaspartyl peptidase/L-asparaginase 2 subunit beta Precursor (putative)	107.382	62.4319	35.3673	3.0362
gene25695	GDSL esterase/lipase APG Precursor (putative)	107.333	20.8845	2.02043	53.1238
gene01957	Dihydrofolate reductase type A13 (DHFRXIII) (probable)	107.327	59.5396	26.8537	3.99674
gene21185	Quinone oxidoreductase (probable)	106.885	60.942	33.2829	3.2114
gene31619	Alanine--glyoxylate aminotransferase 2 homolog 1 mitochondrial Precursor (putative)	106.502	89.7611	53.0652	2.00701
gene30580	Urease accessory protein ureG (similar to)	106.191	61.8946	26.9409	3.94163
gene32502	Signal peptide peptidase-like 2B (Protein SPP-like 2B) (probable)	105.836	58.9806	33.4166	3.16718
gene21715	Vacuolar protein sorting-associated protein 20 homolog 2 (AtVPS20-2) (similar to)	105.497	64.5501	48.5959	2.1709
gene01676	NADP-dependent D-sorbitol-6-phosphate dehydrogenase (putative)	105.441	67.8775	46.2578	2.27941
gene26249	Limonoid UDP-glucosyltransferase (Limonoid glucosyltransferase) (similar to)	104.021	20.8937	13.7669	7.55588
gene23356	Histone H4 (similar to)	103.922	47.5183	38.0653	2.73009
gene00216	Probable xyloglucan endotransglucosylase/hydrolase protein B Precursor (similar to)	103.765	19.9378	2.08882	49.6763
gene29334	hypothetical protein	103.541	99.0138	43.2942	2.39158
gene03872	Receptor-like protein kinase At3g21340 Precursor (probable)	103.23	56.8285	48.2931	2.13757
gene03680	Dihydrodipicolinate reductase (DHPR) (probable)	103.001	51.3183	17.6216	5.84517
gene24265	Glucose-1-phosphate adenylyltransferase small subunit chloroplastic Precursor	102.601	43.0627	35.6678	2.87658
gene13564	Serine/threonine-protein kinase AtPK19 (putative)	102.103	62.2062	41.56	2.45675
gene17052	Transcriptional regulatory protein algP (probable)	101.777	41.2195	24.5053	4.15326
gene30459	Probable FKBP-type peptidyl-prolyl cis-trans isomerase 5 chloroplastic (PPIase) Precursor	101.737	53.7994	38.5919	2.63622
gene31015	Signal peptidase complex catalytic subunit SEC11A (SPase 18 kDa subunit) (probable)	101.719	60.1889	26.7724	3.79938
gene10382	Probable glutathione S-transferase (putative)	101.569	76.274	38.7597	2.62049
gene17470	Ras-related protein ARA-4 (similar to)	101.326	46.4572	34.1497	2.96711
gene08349	Xyloglucan galactosyltransferase KATAMARI1 (putative)	101.064	65.9183	41.8065	2.41743
gene15548	hypothetical protein	100.487	49.6605	23.0112	4.36689
gene21667	Protein YIF1B-B (probable)	100.487	47.2181	41.9083	2.39777
gene30853	Transmembrane 9 superfamily member 4 Precursor (probable)	100.416	47.1594	46.8909	2.14149
gene29304	Putative vacuolar protein sorting-associated protein 13F (probable)	100.129	54.6402	39.3387	2.54532
gene22567	hypothetical protein	100.005	20.3798	13.3086	7.51432
gene30402	Small conductance calcium-activated potassium channel protein 3 (SK3) (probable)	99.9714	57.6933	25.5645	3.91056
gene28685	Probable rhamnose biosynthetic enzyme 1 (putative)	99.9594	51.2153	30.7973	3.24572
gene16430	Protein shisa-5 (probable)	99.6765	60.0762	26.9895	3.69315
gene19776	Tonoplast dicarboxylate transporter (AttDT) (similar to)	99.3827	24.0795	31.873	3.11809
gene31590	Homeobox protein knotted-1-like 10 (Oskn2) (similar to)	99.0713	57.9375	22.1997	4.46273
gene14153	Histone H4 (similar to)	99.0266	58.9207	45.2855	2.18672
gene14386	Probable glycerophosphoryl diester phosphodiesterase 2 Precursor (similar to)	98.2318	51.6534	17.9472	5.47338
gene18601	Protein LHY (probable)	98.1597	48.587	20.2516	4.847
gene11669	Na+/H+-antiporter MnhD subunit (probable)	98.1264	51.7073	33.6295	2.91786
gene11833	Transmembrane protein 42 (probable)	97.4831	35.4832	25.1622	3.87418
gene22993	1-Cys peroxiredoxin (putative)	97.3772	27.0899	19.223	5.06566
gene31484	Dolichyl-diphosphooligosaccharide--protein glycosyltransferase subunit 1 (RPN-I) Precursor (probable)	97.0478	57.3559	38.7113	2.50697
gene14383	hypothetical protein	96.7811	26.3991	46.8836	2.06428
gene19822	hypothetical protein	96.0966	60.267	26.7573	3.59142
gene07349	Neural Wiskott-Aldrich syndrome protein (N-WASP) (probable)	96.044	37.5775	44.7885	2.14439
gene19834	Taste receptor type 2 member 105 (T2R105) (probable)	95.8823	7.65239	0.237748	403.294
gene02256	Transmembrane protein 50 homolog (probable)	95.6886	60.8803	47.1735	2.02844
gene34393	Anthocyanidin 3-O-glucosyltransferase (probable)	95.6037	29.0818	20.5048	4.6625
gene10056	Trafficking protein particle complex subunit 5 (similar to)	95.4222	69.7086	45.0838	2.11655
gene15532	hypothetical protein	94.9125	77.9894	37.5414	2.52821
gene19680	Chitin-binding lectin 1 Precursor (probable)	94.7091	49.6583	14.0698	6.73135
gene01280	Thioredoxin H-type 2 (Trx-H-2) (similar to)	94.7077	34.3441	20.1893	4.691
gene21585	60S ribosomal protein L3 (putative)	94.0751	48.0049	24.5816	3.82706
gene00677	NHL repeat-containing protein 2 (probable)	93.5534	57.9634	10.3272	9.0589
gene11254	Keratinocyte-associated protein 2 (KCP-2) (probable)	93.1973	72.2483	46.4838	2.00494
gene05987	45-DOPA dioxygenase extradiol-like protein (similar to)	93.1444	0.440871	0.308698	301.733
gene06251	Myosin-7 (MyHC-beta) (probable)	93.0242	61.8643	32.7801	2.83783
gene15535	Suppressor/enhancer of lin-12 protein 9 Precursor (probable)	92.5752	44.6701	28.5593	3.24151
gene14320	Orotidine 5'-phosphate decarboxylase (similar to)	92.472	71.0823	44.2867	2.08803
gene01910	Early nodulin-like protein 1 Precursor (probable)	91.8394	37.9059	27.1739	3.37969
gene28093	Trans-cinnamate 4-monooxygenase (CA4H) (putative)	91.5958	217.518	5.44165	16.8324
gene24814	Putative protein TPRXL (probable)	91.5234	50.6184	23.9712	3.81805
gene10022	Deacetoxyvindoline 4-hydroxylase (similar to)	91.3427	33.298	33.1751	2.75335
gene27964	GDSL esterase/lipase At5g14450 Precursor (putative)	90.5959	19.0094	1.57929	57.3652
gene01909	Major facilitator superfamily domain-containing protein 5 (probable)	90.0269	53.8423	21.2392	4.23872
gene24724	Formate--tetrahydrofolate ligase (FHS) (putative)	89.8529	62.7666	29.5779	3.03784
gene20534	UPF0172 protein At5g55940 (putative)	89.6728	60.9668	43.7892	2.04783
gene04064	Protein encore (probable)	89.2591	39.0279	24.7336	3.60881
gene31183	RNA-binding protein 24-B (similar to)	89.1634	53.7575	25.4927	3.4976
gene13541	Isoflavone reductase homolog (similar to)	89.145	25.4347	10.3803	8.58792
gene15132	Deoxyuridine 5'-triphosphate nucleotidohydrolase (dUTPase) (similar to)	89.1296	32.9369	9.90637	8.9972
gene16244	Serine/threonine-protein kinase SAPK1 (putative)	88.5272	37.7102	42.7787	2.06942
gene18242	Lipase Precursor (probable)	88.3477	60.432	41.2519	2.14166
gene09386	Phosphoethanolamine N-methyltransferase 1 (PEAMT 1) (similar to)	87.8481	36.7606	4.60826	19.0632
gene12684	Anthocyanidin 3-O-glucosyltransferase (probable)	87.6527	26.3685	43.6719	2.00707
gene29883	Cytochrome P450 716B1 (probable)	87.6016	34.0181	29.5232	2.96721
gene23951	Aquaporin SIP1-1 (probable)	87.4219	15.7604	14.6863	5.95263
gene07872	Flavoprotein wrbA (probable)	87.4117	50.6725	31.5036	2.77466
gene29705	Ras-related protein RABA1c (putative)	87.2549	60.4787	28.8492	3.02452
gene20851	Mannose-1-phosphate guanyltransferase beta (putative)	86.9473	45.8201	39.3206	2.21124
gene15526	Fasciclin-like arabinogalactan protein 2 Precursor (similar to)	86.7033	29.0419	8.15738	10.6288
gene23987	Pulmonary surfactant-associated protein D (SP-D) Precursor (probable)	86.0399	43.4848	23.2218	3.70513
gene02367	hypothetical protein	85.933	28.3507	21.2314	4.04745
gene04124	Purple acid phosphatase 3 Precursor (similar to)	85.6926	24.231	16.1548	5.30448
gene04185	conserved hypothetical protein	85.4593	45.1921	20.2399	4.22232
gene15165	Isoflavone reductase homolog P3 (putative)	84.9594	9.67941	2.04944	41.4549
gene09647	DNA-binding protein S1FA2 (probable)	84.9365	52.5602	38.227	2.2219
gene12216	Segregation and condensation protein A (probable)	84.82	26.1008	25.3241	3.34938
gene10699	AP-2 complex subunit mu (putative)	84.5229	61.0645	41.6069	2.03147
gene10597	NK-tumor recognition protein (NK-TR protein) (probable)	84.265	39.059	32.9306	2.55887
gene20037	Uncharacterized protein At4g19900 (similar to)	83.9962	50.094	39.687	2.11646
gene10621	hypothetical protein	83.947	32.2569	19.5208	4.30039
gene04614	Erlin-2 (SPFH domain-containing protein 2) (similar to)	83.8891	48.4215	25.2166	3.32675
gene16377	Molybdenum cofactor biosynthesis protein A (Protein narA) (probable)	83.6252	62.1387	40.3116	2.07447
gene18490	DCN1-like protein 2 (probable)	83.309	41.9503	33.8099	2.46404
gene05374	Exodeoxyribonuclease V beta chain (probable)	83.1101	22.66	11.5043	7.22425
gene29824	Cysteine proteinase inhibitor 5 (AtCYS-5) Precursor (probable)	82.7092	12.6562	7.44991	11.102
gene26231	Aspartic proteinase nepenthesin-1 Precursor (probable)	82.7001	45.3424	23.2041	3.56402
gene09635	Protein IQ-DOMAIN 1 (probable)	82.6899	62.1424	40.1059	2.06179
gene13949	Probable histone H2B.3 (similar to)	82.5077	34.6958	17.655	4.67334
gene12375	Plastidic glucose transporter 4 (AtpGlcT) (putative)	82.3688	68.5906	36.2957	2.26938
gene29154	Calvin cycle protein CP12 (probable)	82.2245	34.7432	32.1728	2.55572
gene16434	30S ribosomal protein S4e (probable)	82.0255	48.8701	30.181	2.71778
gene31622	Cytochrome P450 76A1 (probable)	81.8178	56.3491	13.945	5.86719
gene12966	Pectinesterase PPE8B (PE PPE8B) Precursor (putative)	81.4043	20.7686	1.01786	79.9758
gene32103	UPF0082 protein Saro_0419 (probable)	81.301	52.2294	34.5018	2.35643
gene03324	Bromodomain and PHD finger-containing protein 3 (probable)	80.9947	39.4724	25.7879	3.1408
gene30229	RAB6-interacting golgin (NTKL-binding protein 1) (probable)	80.6287	41.0921	24.5888	3.27909
gene02321	DnaJ homolog subfamily B member 11 (ABBP-2) Precursor (probable)	80.6151	52.0516	24.6927	3.26473
gene25863	Ribonucleoside-diphosphate reductase small chain (putative)	80.5136	35.0166	11.2779	7.13906
gene14490	Argonaute-like protein At2g27880 (similar to)	80.4835	50.8055	23.8262	3.37794
gene27432	DNA endonuclease aI4 Precursor (probable)	80.1972	26.8672	9.54536	8.4017
gene13736	Poly [ADP-ribose] polymerase 15 (PARP-15) (probable)	80.1091	57.8882	28.7864	2.78288
gene31413	Transcription factor MYB113 (AtMYB113) (similar to)	79.9046	365.768	39.8785	2.0037
gene31806	Lipid-A-disaccharide synthase (probable)	79.5623	45.5125	29.6201	2.68609
gene18609	Metal tolerance protein 1 short form (similar to)	79.5478	48.5441	37.6197	2.11453
gene19210	Ribonuclease 2 (probable)	79.443	54.0682	37.8382	2.09954
gene06486	Protein DEK (probable)	79.2884	60.8797	31.1894	2.54216
gene04538	Synapse-associated protein of 47 kDa (probable)	79.1182	42.4239	26.9892	2.93148
gene16319	Annexin D2 (putative)	78.8359	13.8804	17.8454	4.41772
gene00233	hypothetical protein	78.8098	41.369	9.24612	8.52355
gene29041	Endoglucanase Precursor (probable)	78.706	12.2264	2.12768	36.9915
gene03772	Thermosome subunit alpha (probable)	78.231	77.2836	37.3306	2.09563
gene31512	Protein canopy homolog 2 Precursor (probable)	78.2132	43.2466	20.0564	3.89966
gene06305	Phospholipase C 3 Precursor (probable)	78.1604	25.2073	8.94965	8.73335
gene08496	Indole-3-acetic acid-induced protein ARG7 (similar to)	78.0227	15.7966	5.71199	13.6594
gene26069	dCTP pyrophosphatase 1 (dCTPase 1) (probable)	78.0089	5.20342	2.87782	27.1069
gene20408	Non-specific lipid-transfer protein-like protein At2g13820 Precursor (probable)	77.9045	8.60224	4.97767	15.6508
gene17237	Subtilisin-like protease Precursor (probable)	77.7658	31.1157	4.62311	16.8211
gene15130	hypothetical protein	77.7229	51.356	8.04662	9.65907
gene22764	Exostosin-1b (probable)	77.6718	27.326	14.0995	5.50883
gene07676	Xylogen-like protein 11 Precursor (probable)	77.6294	80.5526	25.5794	3.03484
gene03545	DAZ-associated protein 1 (probable)	77.4417	51.2999	31.9814	2.42146
gene15483	NEDD4-binding protein 2 (N4BP2) (probable)	77.2116	50.1055	37.8345	2.04077
gene26041	hypothetical protein	77.121	35.9537	27.5524	2.79907
gene04665	hypothetical protein	76.9409	24.6779	7.47557	10.2923
gene04326	tRNA (adenine-N(1)-)-methyltransferase non-catalytic subunit TRM6 (tRNA(m1A58)MTase subunit TRM6) (probable)	76.7819	32.209	7.47725	10.2687
gene16429	Vesicle-associated membrane protein-associated protein SCS2 (VAMP-associated protein SCS2) (probable)	76.6602	34.6005	29.7597	2.57598
gene01443	GPI-anchored protein LORELEI Precursor (similar to)	76.6394	46.8762	31.1697	2.45878
gene09701	Syntaxin-71 (AtSYP71) (putative)	76.53	40.6618	24.4245	3.13333
gene31091	Putative clathrin assembly protein At2g25430 (similar to)	76.3745	44.1542	36.1396	2.11332
gene04976	OTU domain-containing protein 7A (probable)	76.2688	26.9034	9.5028	8.02593
gene00994	Probable protein phosphatase 2C 39 (AtPP2C39) (putative)	76.2268	24.623	11.1587	6.83114
gene18646	CBL-interacting serine/threonine-protein kinase 9 (putative)	75.9166	33.5218	20.0968	3.77755
gene29771	Auxin response factor 3 (similar to)	75.8106	41.7163	20.2196	3.74936
gene21573	Aquaporin PIP2-2 (AtPIP2) (putative)	75.7654	14.6041	2.03657	37.2025
gene05824	Lipoxygenase 5 chloroplastic (AtLOX5) (putative)	75.7602	24.4928	9.88616	7.66326
gene09177	17.5 kDa class I heat shock protein (probable)	75.5296	37.3612	15.6162	4.83661
gene13944	Histone H4 (similar to)	74.9309	28.1464	19.5737	3.82815
gene05652	conserved hypothetical protein	74.446	35.3222	12.8224	5.80591
gene01937	Putative C-4 methylsterol oxidase DDB_G0269788 (probable)	74.3568	45.8304	27.45	2.7088
gene07185	hypothetical protein	74.0556	24.2989	8.92896	8.29386
gene11961	F-box protein FBW2 (putative)	74.0245	46.4997	33.2527	2.22612
gene32504	WW domain-containing oxidoreductase (probable)	73.7995	40.0672	25.5477	2.88869
gene04058	U-box domain-containing protein 10 (putative)	73.6847	37.2388	23.5196	3.13291
gene19388	Fasciclin-like arabinogalactan protein 10 Precursor (similar to)	73.6549	9.19719	5.45669	13.4981
gene24659	Probable histone H2A.3 (similar to)	73.2644	15.9519	6.59	11.1175
gene19307	Signal peptide peptidase-like 2B (Protein SPP-like 2B) (probable)	73.2316	39.7661	23.5964	3.10351
gene07657	Protein argonaute 4A (OsAGO4a) (putative)	73.1723	54.1037	31.2063	2.34479
gene06980	Estradiol 17-beta-dehydrogenase 12 (17-beta-HSD 12) (probable)	72.9525	46.1747	22.133	3.29609
gene05283	Transmembrane protein 87B Precursor (probable)	72.8052	36.0428	16.7074	4.35765
gene19374	Probable methylcytosine dioxygenase TET3	72.594	58.35	21.4983	3.37673
gene28386	Potassium transporter 8 (AtPOT8) (putative)	72.5403	19.084	14.862	4.88091
gene29671	Peroxisomal targeting signal 2 receptor (PTS2 receptor) (probable)	72.5314	34.8853	27.1158	2.67488
gene16802	Transmembrane protein 165 (probable)	72.5127	46.0441	23.4654	3.09019
gene22619	Zinc finger protein 498 (similar to)	72.4794	50.0511	33.7856	2.14528
gene04751	Probable phthiotriol/phenolphthiotriol dimycocerosates methyltransferase 2	72.2676	51.5578	34.38	2.10203
gene07020	Endoglucanase E1 Precursor (probable)	72.2246	30.3177	32.3382	2.23342
gene13359	Phosphoglucomutase chloroplastic (PGM) Precursor (putative)	72.1502	54.6744	17.5234	4.11737
gene04239	Protein COBRA Precursor (putative)	72.1112	23.0832	7.82819	9.21174
gene28100	Werner syndrome ATP-dependent helicase homolog (probable)	71.5959	30.6593	11.2449	6.36696
gene15739	UPF0758 protein Oant_1909 (probable)	71.3361	54.1048	17.2445	4.13674
gene14945	Phosducin-like protein 3 (similar to)	71.2868	46.9937	21.4121	3.32928
gene02070	3-hydroxyisobutyryl-CoA hydrolase mitochondrial (HIB-CoA hydrolase) Precursor (probable)	71.0931	44.1267	24.6493	2.88419
gene23952	L-ascorbate oxidase homolog Precursor (putative)	70.8834	33.0638	5.76063	12.3048
gene08479	Dehydration-responsive element-binding protein 2D (Protein DREB2D) (probable)	70.8723	23.5076	21.3065	3.32633
gene13367	Elongation factor 1-gamma (EF-1-gamma) (similar to)	70.6017	39.4808	25.4167	2.77777
gene25983	Microtubule-associated protein RP/EB family member 3 (EB3) (probable)	70.5109	45.8669	26.7449	2.63642
gene20005	F-box/LRR-repeat protein At3g48880 (probable)	70.4388	5.82986	1.5083	46.7008
gene28671	Sterol 24-C-methyltransferase (probable)	70.3479	28.9429	15.2555	4.61132
gene06210	DELLA protein GAIP-B (GAIP-B) (putative)	70.316	24.9518	20.5358	3.42407
gene17381	Glycosyltransferase QUASIMODO1 (similar to)	70.2883	34.7874	31.0728	2.26206
gene21892	DNA-directed RNA polymerases I II and III subunit RPABC1 (RNA polymerases I II and III subunit ABC1) (probable)	69.671	36.9379	32.8043	2.12384
gene20810	Protein tyrosine phosphatase-like protein PASTICCINO 2A (putative)	69.5939	17.1016	5.98098	11.6359
gene22829	1-acyl-sn-glycerol-3-phosphate acyltransferase (1-AGP acyltransferase) (probable)	69.3175	14.3572	2.60646	26.5945
gene08518	Snakin-2 Precursor (similar to)	69.228	3.90895	0.33847	204.532
gene23038	Beta-galactosidase 17 (Lactase 17) Precursor (similar to)	69.1767	53.8255	27.1571	2.54728
gene02513	MFP1 attachment factor 1 (similar to)	68.9658	28.2486	21.8372	3.15818
gene08025	Talin-B (probable)	68.8813	42.9742	22.155	3.10907
gene19589	Pantothenate kinase (probable)	68.6103	76.8634	30.0877	2.28034
gene11963	Phospho-2-dehydro-3-deoxyheptonate aldolase 1 chloroplastic Precursor (putative)	68.6073	59.3504	19.3922	3.53788
gene31029	Probable polygalacturonase At1g80170 (PG) Precursor	68.5697	66.9459	17.2701	3.97044
gene10784	Glutamate dehydrogenase 2 (GDH 2) (putative)	68.482	27.7412	13.8079	4.95963
gene07480	Nuclear factor 1 A-type (Nuclear factor 1/A) (probable)	68.4809	54.9353	26.6722	2.5675
gene30478	Transcription factor bHLH135 (bHLH 135) (similar to)	68.0886	41.2533	22.6751	3.0028
gene14593	RING finger protein 13 (probable)	68.0665	39.0557	22.1302	3.07572
gene14994	Armadillo repeat-containing kinesin-like protein 2 (similar to)	68.013	46.9006	28.9765	2.34718
gene05276	Subtilisin-like protease Precursor (similar to)	67.9423	24.8844	23.3765	2.90644
gene22019	Mucin-6 (MUC-6) Precursor (probable)	67.8934	19.1009	27.4418	2.47408
gene01378	Serine palmitoyltransferase 2 (SPT 2) (similar to)	67.8844	37.612	32.7515	2.07271
gene11295	Spartin (probable)	67.7805	51.6027	29.7411	2.27902
gene23931	Disease resistance response protein 206 (probable)	67.589	5.43018	2.61022	25.894
gene17665	Phosphoenolpyruvate carboxylase (PEPCase) (putative)	67.5521	53.8219	26.062	2.59197
gene10225	Dihydrofolate reductase (probable)	67.4719	740.512	2.82686	23.8682
gene05491	Protein STRUBBELIG-RECEPTOR FAMILY 7 Precursor (putative)	67.4322	29.6059	14.7339	4.57666
gene18481	2-dehydro-3-deoxyphosphooctonate aldolase (KDO 8-P synthase) (similar to)	67.3326	40.7564	24.9659	2.69699
gene08469	UPF0078 membrane protein HNE_2147 (probable)	67.0608	38.0893	14.0833	4.76172
gene29150	Putative leucine-rich repeat-containing protein DDB_G0290503 (probable)	66.8525	47.1975	32.5748	2.05227
gene18712	hypothetical protein	66.7	38.4916	15.6313	4.26708
gene29525	BES1/BZR1 homolog protein 2 (putative)	66.2118	43.9378	28.6521	2.31088
gene26112	COBRA-like protein 3 Precursor (similar to)	66.1698	24.9184	6.03361	10.9669
gene02645	Branched-chain-amino-acid aminotransferase 5 chloroplastic (Atbcat-5) Precursor (similar to)	66.1345	41.995	19.6173	3.37123
gene32211	Glutaredoxin-C1 (AtGrxC1) (putative)	65.9878	37.4678	28.3198	2.3301
gene28688	Homeobox protein 2 (DdHbx-2) (probable)	65.8905	6.54358	0.319029	206.535
gene28866	Splicing factor arginine/serine-rich 15 (probable)	65.723	17.4248	13.4475	4.88738
gene31969	Allene oxide synthase (RPP) (similar to)	65.4109	28.4564	32.3598	2.02136
gene00189	Cyclin-D3-1 (CycD3) (probable)	65.3859	35.2567	13.1265	4.98123
gene03903	3-phosphoshikimate 1-carboxyvinyltransferase chloroplastic (EPSP synthase) Precursor (putative)	65.3679	113.969	26.4945	2.46723
gene16998	Protein FAM177A1 (probable)	65.3566	30.7791	15.0155	4.35261
gene09989	E3 ubiquitin-protein ligase RGLG2 (similar to)	65.1562	42.9283	19.2427	3.38603
gene25650	Protein SEC13 homolog (putative)	64.576	39.6118	28.4334	2.27114
gene07932	Tyrosine-sulfated glycopeptide 3 Precursor (probable)	64.3414	18.5493	2.88417	22.3085
gene22043	Poly [ADP-ribose] polymerase 3 (PARP-3) (putative)	64.2911	23.982	17.5614	3.66093
gene03483	Protein regulator of cytokinesis 1 (probable)	64.1977	40.1772	12.8352	5.0017
gene29584	Protein FAM75A5 (probable)	63.8294	30.0868	23.8801	2.67292
gene18324	Probable receptor protein kinase TMK1 Precursor	63.6349	22.67	14.5136	4.3845
gene19848	Geranyltranstransferase (putative)	63.5945	39.1048	11.4141	5.57156
gene01458	Probable amino acid permease 7 (similar to)	63.5704	23.1859	25.7232	2.47132
gene06633	Cysteine proteinase inhibitor 4 (OC-IV) Precursor (similar to)	63.4419	41.1078	18.0263	3.5194
gene12274	CAS1 domain-containing protein 1 Precursor (probable)	63.3709	59.4839	27.6054	2.2956
gene01393	CMP-N-acetylneuraminate-poly-alpha-2 8-sialyltransferase (probable)	63.2331	44.3117	22.0193	2.87171
gene03104	Protein WAX2 (probable)	63.2212	51.9968	25.1358	2.51518
gene10524	Vacuolar protein sorting-associated protein 55 homolog (similar to)	63.0807	45.2187	30.5412	2.06543
gene20822	Nucleobase-ascorbate transporter 11 (AtNAT11) (putative)	63.0168	43.8406	10.1296	6.22105
gene13059	Ubiquilin (probable)	62.8158	48.4945	28.403	2.21159
gene21613	Salivary glue protein Sgs-4 Precursor (probable)	62.7748	37.4002	27.8888	2.2509
gene22530	Protein AUXIN RESPONSE 4 (similar to)	62.5397	35.6943	28.4266	2.20004
gene07319	Transcription factor HEC1 (bHLH 88) (similar to)	62.4472	30.8656	6.31732	9.88509
gene32265	Lipid transfer-like protein VAS Precursor (probable)	62.1131	21.8685	27.2764	2.27718
gene20276	Serine/arginine repetitive matrix protein 2 (Ser/Arg-related nuclear matrix protein) (probable)	61.9693	36.9842	6.18733	10.0155
gene20050	Protein PHLOEM PROTEIN 2-LIKE A9 (AtPP2-A9) (probable)	61.8697	28.4499	23.1291	2.67497
gene07184	Cell wall protein TIR3 Precursor (probable)	61.5676	28.6024	20.2423	3.04153
gene18225	UNC93-like protein (similar to)	61.4185	31.3904	29.1739	2.10525
gene08120	Abscisic stress-ripening protein 2 (similar to)	61.4069	35.1034	26.1986	2.3439
gene14571	3-dehydroquinate synthase (similar to)	61.2798	47.1639	29.7985	2.05648
gene11651	UPF0481 protein At3g47200 (probable)	61.1964	21.0502	11.3244	5.40393
gene18923	Ubiquitin-conjugating enzyme E2-17 kDa (similar to)	61.1613	22.0347	10.5574	5.79323
gene02178	UDP-galactose:fucoside alpha-3-galactosyltransferase (probable)	61.0794	36.8149	18.1105	3.37259
gene03569	Nucleobase-ascorbate transporter 12 (AtNAT12) (putative)	61.0092	20.9725	7.02296	8.68711
gene01191	Regulator of ribonuclease-like protein 3 (putative)	60.9665	31.2864	15.9986	3.81074
gene07556	WD-40 repeat-containing protein MSI3 (putative)	60.847	38.3826	23.6509	2.57272
gene26094	Replication protein A 70 kDa DNA-binding subunit (RP-A p70) (probable)	60.6994	33.1158	13.1801	4.60539
gene10101	UPF0057 membrane protein At2g24040 (similar to)	60.6269	29.6806	10.8371	5.5944
gene23229	UPF0363 protein (probable)	60.3921	33.6708	25.8443	2.33677
gene20272	37 kDa inner envelope membrane protein chloroplastic Precursor (putative)	60.2552	37.4692	23.6799	2.54457
gene03105	Protein WAX2 (probable)	60.0691	51.2569	22.6363	2.65366
gene01601	Outer capsid glycoprotein VP7 Precursor (probable)	59.8791	16.3089	4.64356	12.8951
gene17840	Probable cinnamyl alcohol dehydrogenase 9 (AtCAD9) (putative)	59.8576	42.6989	15.692	3.81453
gene09024	Oleosin Zm-I (probable)	59.7413	12.5319	7.05919	8.46291
gene11970	Serine/threonine-protein kinase SAPK2 (putative)	59.606	18.9546	6.58047	9.05802
gene10140	Probable NADP-dependent oxidoreductase P2 (putative)	59.4596	25.1739	12.9898	4.57741
gene09044	Dipeptidyl peptidase family member 6 (probable)	59.4213	50.8458	22.7644	2.61027
gene30475	Quinone oxidoreductase PIG3 (probable)	59.3548	47.339	19.2241	3.08752
gene29819	Protein CHUP1 chloroplastic (similar to)	59.2637	23.1624	2.40388	24.6534
gene08695	Replication factor A protein 2 (probable)	59.004	40.539	16.3842	3.60127
gene34680	ATP-dependent RNA helicase mak5 (probable)	58.9504	22.733	14.5116	4.06229
gene13266	Tubulin beta-1 chain	58.6445	17.2373	5.72176	10.2494
gene13377	Cytochrome P450 704C1 (probable)	58.066	19.7264	12.3946	4.68479
gene16320	Hematological and neurological expressed 1-like protein (HN1-like protein) (probable)	57.8949	25.3377	18.405	3.14561
gene19507	Homeobox protein SHOOT MERISTEMLESS (similar to)	57.8355	31.313	17.025	3.39708
gene02694	Basic fibroblast growth factor receptor 1 (FGFR-1) Precursor (probable)	57.682	23.2331	15.8199	3.64616
gene35181	hypothetical protein	57.658	43.7025	20.189	2.85591
gene06227	hypothetical protein	57.3819	31.7467	16.668	3.44264
gene31399	Hedgehog-interacting protein (HHIP) Precursor (probable)	57.1664	48.374	25.0392	2.28308
gene07302	Ubiquitin thioesterase otubain-like (similar to)	57.0496	29.7224	21.8724	2.60829
gene26473	DNA-damage-inducible protein F (probable)	57.0005	33.3052	14.7432	3.86621
gene13514	Zinc finger B-box domain containing protein 1 (probable)	56.9299	19.4333	18.3247	3.10672
gene19204	RNA-binding protein 12 (SWAN) (probable)	56.8536	34.1532	24.5608	2.31481
gene09753	Phenylalanine ammonia-lyase 1 (putative)	56.8065	653.208	2.65747	21.3762
gene24897	Putative pterin-4-alpha-carbinolamine dehydratase (PHS) (probable)	56.71	30.6173	22.4763	2.5231
gene15174	Bifunctional dihydroflavonol 4-reductase/flavanone 4-reductase (DFR) (putative)	56.2426	116.191	0.416354	135.084
gene05422	GDSL esterase/lipase 1 Precursor (probable)	56.0456	21.9764	12.5621	4.46147
gene01727	Non-specific lipid-transfer protein 2 (LTP 2) Precursor (probable)	55.9512	6.39319	13.2234	4.23124
gene28594	Probable cytosol aminopeptidase (LAP)	55.9214	16.4888	11.4819	4.87039
gene25404	60S ribosomal protein L5 mitochondrial (similar to)	55.6292	39.1703	26.2051	2.12284
gene20950	Receptor-like protein kinase At3g21340 Precursor (similar to)	55.5655	35.6667	24.2422	2.2921
gene22557	Protein YIPF1 homolog (probable)	55.5248	36.8054	21.1903	2.6203
gene01209	Palmitoyl-monogalactosyldiacylglycerol delta-7 desaturase chloroplastic Precursor (similar to)	55.4598	38.5066	27.2574	2.03467
gene21184	Quinone oxidoreductase (probable)	55.3816	72.2749	8.33854	6.64164
gene03593	Alpha-galactosidase Precursor (probable)	55.2279	28.2843	16.3296	3.38207
gene10097	Merozoite surface protein 1 Precursor (probable)	54.8008	37.2773	21.8246	2.51096
gene12932	Embryogenesis-associated protein EMB8 (probable)	54.7864	34.5613	18.7828	2.91685
gene22775	Protein notum homolog Precursor (probable)	54.7683	14.1825	3.42859	15.974
gene19615	Calcium-dependent protein kinase 21 (similar to)	54.6849	29.4259	19.8087	2.76066
gene08325	GDP-mannose transporter (GMT) (probable)	54.5045	30.6683	21.8115	2.49889
gene29388	Reticulon-like protein B13 (AtRTNLB13) (probable)	54.4721	15.7509	13.5224	4.0283
gene23201	Serine carboxypeptidase-like 27 Precursor (similar to)	54.3539	25.9421	9.20743	5.90326
gene01447	Probable calcium-binding protein CML21 (putative)	54.3449	26.5686	15.1521	3.58662
gene23736	hypothetical protein	54.297	28.2884	19.9617	2.72006
gene12247	Probable cation transporter HKT7 (OsHKT7) (similar to)	54.2327	27.1012	12.3215	4.40145
gene20536	Oligopeptide transporter 1 (AtOPT1) (similar to)	54.2166	38.4408	25.1199	2.15831
gene16316	Asparagine synthetase [glutamine-hydrolyzing] (similar to)	54.2046	32.9306	12.1487	4.46177
gene09720	E3 ubiquitin-protein ligase RGLG1 (probable)	53.932	8.17118	0.721044	74.7971
gene07628	Probable transporter mch1	53.9169	33.4408	23.5267	2.29173
gene28350	Peroxidase 63 (Atperox P63) Precursor (putative)	53.832	10.6413	2.44829	21.9876
gene30909	hypothetical protein	53.7782	27.6924	11.5924	4.63908
gene01858	Caffeic acid 3-O-methyltransferase (CAOMT) (putative)	53.7746	32.7673	25.8366	2.08134
gene31403	Serine/threonine-protein phosphatase PP1 (putative)	53.697	30.8815	25.7724	2.08351
gene19131	Phthiotriol/phenolphthiotriol dimycocerosates methyltransferase 1 (probable)	53.617	32.2958	24.4397	2.19385
gene23986	Subtilisin-like protease Precursor (putative)	53.6038	10.2961	1.9479	27.5187
gene04497	Peroxidase 11 (Atperox P11) Precursor (putative)	53.4596	5.12672	1.87524	28.5082
gene27714	LRR receptor-like serine/threonine-protein kinase FEI 1 Precursor (similar to)	53.3338	26.795	14.4448	3.69225
gene19954	MOSC domain-containing protein 2 mitochondrial Precursor (probable)	53.1829	12.2645	3.96918	13.399
gene05132	Aldehyde dehydrogenase 22A1 Precursor (putative)	53.118	35.933	20.1416	2.63723
gene15150	DnaJ homolog subfamily C member 2 (MIDA1) (probable)	53.0718	9.99198	0.279384	189.96
gene19394	Monocopper oxidase-like protein SKS2 Precursor (probable)	53.0592	32.434	25.7737	2.05865
gene10703	Protein LE25 (probable)	52.9767	24.1849	15.8201	3.34869
gene11951	Atrophin-1 (probable)	52.8503	39.9194	13.0702	4.04356
gene27914	Cytochrome P450 98A2 (similar to)	52.8189	61.3936	13.8626	3.81017
gene21939	F-box protein GID2 (probable)	52.5664	15.4041	10.6518	4.93498
gene07764	17.8 kDa class I heat shock protein (similar to)	52.5557	23.0456	15.0998	3.48055
gene13568	Receptor-like protein kinase FERONIA Precursor (putative)	52.5118	30.1522	23.3727	2.24672
gene04452	Granule-bound starch synthase 2 chloroplastic/amyloplastic (GBSS-II) Precursor (similar to)	52.4524	30.7139	19.8544	2.64186
gene29730	Auxin-repressed 12.5 kDa protein (putative)	52.2713	3.36102	5.61817	9.30397
gene22962	FK506-binding protein 5 (PPIase) (probable)	52.1894	23.9859	21.2157	2.45994
gene07653	Rac-like GTP-binding protein ARAC5 Precursor (similar to)	51.9342	35.9997	23.2935	2.22956
gene05152	Mitochondrial import inner membrane translocase subunit tim23 (probable)	51.8729	17.9844	8.28655	6.2599
gene05599	Dentin sialoprotein Precursor (probable)	51.8188	32.3624	23.1758	2.2359
gene18385	Ankyrin repeat PH and SEC7 domain containing protein secG (probable)	51.8145	14.9581	25.2166	2.05477
gene21568	Early nodulin-12 (N-12) Precursor (probable)	51.7465	17.8719	22.2847	2.32206
gene03994	Solute carrier family 35 member B1 (probable)	51.3037	37.3567	22.4984	2.28032
gene05377	conserved hypothetical protein	51.2427	28.1753	13.9743	3.66693
gene31702	RING-H2 zinc finger protein RHA2a (similar to)	51.2233	45.8459	19.1974	2.66824
gene31633	Expansin-A13 (AtEXPA13) Precursor (similar to)	51.0262	19.0632	17.5655	2.90492
gene01830	Phthiotriol/phenolphthiotriol dimycocerosates methyltransferase (probable)	50.978	38.2262	9.91738	5.14027
gene24537	Nitrogen regulatory protein P-II (similar to)	50.892	27.6447	23.6681	2.15024
gene26924	50S ribosomal protein 6 chloroplastic (PSRP-6) Precursor (similar to)	50.6729	28.6324	11.1269	4.55409
gene10483	Scm-like with four MBT domains protein 1 (probable)	50.6621	3.97823	1.78113	28.4439
gene16832	UPF0497 membrane protein At2g28370 (putative)	50.5662	23.5498	17.4228	2.9023
gene10558	MLO-like protein 1 (AtMlo1) (similar to)	50.5116	33.404	24.9238	2.02664
gene31571	Universal stress protein A-like protein (probable)	50.4366	22.4156	10.423	4.83898
gene15503	1-aminocyclopropane-1-carboxylate oxidase homolog 1 (probable)	50.4123	26.1644	16.7963	3.00139
gene17472	Auxin-induced in root cultures protein 12 Precursor (probable)	50.3725	13.2776	5.69767	8.84089
gene06634	Imidazolonepropionase (probable)	50.3415	32.2122	16.1561	3.11595
gene14935	Probable dehydrin LEA (similar to)	50.2778	2.11354	0.192105	261.72
gene20811	DUF246 domain-containing protein At1g04910 (probable)	50.2177	35.0568	13.6717	3.67313
gene31653	ALA-interacting subunit 3 (AtALIS3) (putative)	50.2121	51.9611	8.60034	5.83839
gene08478	Purple acid phosphatase 2 Precursor (similar to)	50.1183	30.8212	18.6109	2.69296
gene07518	PHD finger protein At5g26210 (similar to)	49.9962	37.3664	22.1129	2.26095
gene19847	4-nitrophenylphosphatase (PNPPase) (probable)	49.9847	31.1079	21.4809	2.32694
gene29878	Glycogen synthase (probable)	49.9636	24.2867	9.41864	5.30476
gene20796	Beta-mannosidase (Mannase) Precursor (probable)	49.8428	3.08268	0.382128	130.435
gene19367	B3 domain-containing protein REM9 (probable)	49.698	20.8649	12.6588	3.92598
gene21964	Nectarin-2 Precursor (similar to)	49.6491	14.3297	2.62289	18.9291
gene04417	Putative phosphate transporter 1 (probable)	49.5803	37.2433	16.4087	3.02158
gene16800	Probable aquaporin PIP1-2	49.5627	29.4329	13.9303	3.5579
gene05724	Formamidase (probable)	49.5421	11.6446	6.50332	7.61796
gene05782	Adiponectin receptor protein 2 (probable)	49.2214	32.3043	23.6869	2.078
gene32477	Tubulin beta-1 chain	49.1212	5.18995	1.30436	37.6591
gene23749	WD repeat-containing protein 42A (probable)	48.9439	29.7678	19.321	2.5332
gene04095	MLP-like protein 28 (similar to)	48.6967	9.315	2.30552	21.1218
gene30039	Acetylornithine aminotransferase mitochondrial (ACOAT) Precursor (putative)	48.632	34.9652	16.6254	2.92516
gene19876	Expansin-A13 (AtEXPA13) Precursor (similar to)	48.6288	18.1706	14.787	3.28861
gene16470	Cysteine synthase (CSase) (putative)	48.5847	40.4918	24.152	2.01163
gene27880	Cysteine-rich repeat secretory protein 3 Precursor (similar to)	48.5781	24.4728	14.1571	3.43135
gene14604	Ferredoxin--NADP reductase chloroplastic (FNR) Precursor (putative)	48.5635	22.049	5.87676	8.26365
gene19300	Probable glycerol-3-phosphate acyltransferase 8 (putative)	48.4565	9.40316	4.07798	11.8825
gene03758	Peptide transporter PTR1 (probable)	48.2242	9.98152	2.91932	16.519
gene22460	hypothetical protein	48.2	6.47202	6.66803	7.22853
gene10869	Palmitoyl-protein thioesterase 1 (PPT-1) Precursor (probable)	48.1968	29.6773	23.8056	2.0246
gene24848	Adenomatous polyposis coli protein-related protein 1 (APC-related protein 1) (probable)	48.1719	10.6203	4.15771	11.5862
gene18812	Laccase-4 Precursor (putative)	48.1507	1.96641	0.117393	410.166
gene10069	Reticulon-like protein B21 (AtRTNLB21) (probable)	48.0854	22.3367	3.29208	14.6064
gene27257	Protein kinase C (PKC) (probable)	48.0683	6.96697	7.38457	6.50929
gene12871	Pectinesterase 34 (PE 34) (similar to)	47.9874	12.2298	2.75891	17.3936
gene30593	Phosphatase and actin regulator 4 (probable)	47.8896	5.76056	1.1987	39.9513
gene26962	Protein LIM1 Precursor (probable)	47.8646	29.1824	22.1934	2.1567
gene24665	Leucoanthocyanidin reductase (LAR) (putative)	47.7448	34.5052	8.87208	5.38146
gene23200	Serine carboxypeptidase-like 27 Precursor (putative)	47.7104	22.05	10.7919	4.42095
gene01099	50S ribosomal protein L9 chloroplastic Precursor (similar to)	47.6365	22.7759	8.01677	5.9421
gene16580	Probable prefoldin subunit 4 (similar to)	47.6183	38.174	23.3005	2.04366
gene15044	Probable disease resistance protein At4g33300 (putative)	47.5706	25.4277	22.9042	2.07694
gene17349	CMP-sialic acid transporter (CMP-Sia-Tr) (probable)	47.5567	25.0531	9.21111	5.16297
gene21281	Laccase-5 Precursor (similar to)	47.5299	2.28803	0.500824	94.9035
gene10921	hypothetical protein	47.0496	23.8788	16.0691	2.92795
gene26018	Geranylgeranyl diphosphate reductase chloroplastic Precursor (similar to)	47.0013	16.4299	4.43814	10.5903
gene18995	Probable protein ABIL1 (similar to)	46.9723	35.5927	21.1044	2.22572
gene02203	Bifunctional dihydroflavonol 4-reductase/flavanone 4-reductase (DFR) (probable)	46.7494	156.125	10.8043	4.32694
gene04125	Purple acid phosphatase 8 Precursor (similar to)	46.6973	32.1832	3.75022	12.4519
gene08497	Adenylyl-sulfate kinase (similar to)	46.6724	23.6836	7.74463	6.02642
gene24170	SAGA-associated factor 29 homolog (probable)	46.6098	34.6084	23.0867	2.01891
gene30436	RNA exonuclease 4 (probable)	46.6006	38.2399	18.3621	2.53787
gene02323	Probable ADP-ribosylation factor At2g18390 (putative)	46.5397	19.887	6.62674	7.02302
gene29804	Magnesium-chelatase subunit chlI chloroplastic Precursor (putative)	46.5243	40.2692	13.7934	3.37295
gene31464	Bifunctional dihydroflavonol 4-reductase/flavanone 4-reductase (DFR) (probable)	46.3435	13.8712	8.61554	5.37905
gene34297	Chlorophyll a-b binding protein 40 chloroplastic (LHCP) Precursor	46.305	3.80558	1.49137	31.0485
gene26993	hypothetical protein	46.2778	25.0538	19.8779	2.3281
gene11531	50S ribosomal protein L28 chloroplastic Precursor (similar to)	46.2572	33.6721	18.8719	2.45111
gene16471	Cysteine synthase (CSase) (putative)	46.2528	34.8279	16.1908	2.85673
gene24554	Autophagy-related protein 8i (Protein autophagy 8i) (putative)	46.156	17.7843	22.0002	2.09798
gene28391	Protein FAM179B (probable)	46.0382	19.7169	12.5852	3.65812
gene11819	Transmembrane protein 87B Precursor (probable)	45.9453	33.2143	12.7276	3.60991
gene27260	Peptide-N4-(N-acetyl-beta-glucosaminyl)asparagine amidase A heavy chain (putative)	45.8155	28.4635	15.7772	2.90391
gene03936	Golgi SNARE 12 protein (AtGOS12) (similar to)	45.6689	32.387	20.2054	2.26023
gene08633	Sulfhydryl oxidase 2 Precursor (probable)	45.3561	28.163	21.2182	2.1376
gene20399	Radial spoke head-like protein 1 (probable)	45.3501	0.175177	0.261605	173.353
gene28745	3-hydroxyisobutyryl-CoA hydrolase mitochondrial (HIB-CoA hydrolase) Precursor (probable)	45.2922	45.9576	9.4644	4.78553
gene19797	Putative yippee-like protein Os10g0369500	45.2575	36.2769	21.8397	2.07226
gene06098	Superoxide dismutase 1 copper chaperone (probable)	45.2429	12.3337	8.00915	5.6489
gene24574	Auxin response factor 7 (probable)	45.2362	22.6226	3.58005	12.6357
gene27351	hypothetical protein	45.0705	16.3496	5.14773	8.75542
gene05450	Subtilisin-like protease Precursor (probable)	45.0593	17.6471	1.59338	28.2791
gene32366	Phospholipase D beta 1 (AtPLDbeta1) (similar to)	45.0183	20.6715	11.6834	3.85318
gene30324	Ribosomal protein S12 methylthiotransferase rimO (S12 methylthiotransferase) (probable)	45.0146	20.283	15.8103	2.84716
gene02686	Glycine dehydrogenase [decarboxylating] mitochondrial Precursor (similar to)	44.9735	22.3613	9.07724	4.95454
gene29968	Uncharacterized protein At3g22680 (similar to)	44.9599	29.8141	22.4363	2.00389
gene10108	Translation initiation factor IF-3 (probable)	44.8576	34.7827	19.5695	2.29222
gene05961	Pre-mRNA cleavage complex 2 protein Pcf11 (probable)	44.7977	40.7973	22.3333	2.00587
gene15984	Protein FAM161B (probable)	44.7588	36.3503	15.376	2.91096
gene16528	Zinc finger and SCAN domain-containing protein 29 (probable)	44.62	28.1088	21.404	2.08466
gene14208	ATP phosphoribosyltransferase (ATP-PRTase) (probable)	44.4772	26.2488	8.13618	5.46659
gene12987	hypothetical protein	44.3329	22.1719	9.50938	4.66202
gene06504	DNA replication complex GINS protein SLD5 (probable)	44.3303	21.7291	4.96815	8.92291
gene03351	Sialic acid-binding Ig-like lectin 10 (Siglec-10) Precursor (probable)	44.3077	20.1757	16.8002	2.63734
gene06721	Probable serine/threonine-protein kinase At1g54610 (similar to)	44.2828	21.953	15.405	2.87457
gene12988	Subtilisin-like protease Precursor (probable)	44.2347	36.2045	9.07974	4.87181
gene30052	Post-GPI attachment to proteins factor 3 Precursor (probable)	44.2078	27.5252	15.9421	2.77302
gene08501	Endoglucanase 10 Precursor (similar to)	44.2067	10.3697	1.05553	41.8809
gene11101	30S ribosomal protein S13 chloroplastic Precursor (putative)	44.2057	35.0728	15.9724	2.76763
gene27063	Hydroxysteroid 11-beta-dehydrogenase 1-like protein (11-beta-HSD3) Precursor (probable)	44.1908	10.0188	3.73536	11.8304
gene15485	Latrophilin receptor-like protein A (probable)	44.1878	23.6359	20.2523	2.18186
gene00973	30S ribosomal protein S20 chloroplastic Precursor (similar to)	44.1477	36.4964	12.3766	3.56703
gene22739	3-isopropylmalate dehydrogenase 2 chloroplastic (3-IPM-DH 2) Precursor (putative)	44.1234	23.8401	15.4997	2.84674
gene23939	50S ribosomal protein L6 chloroplastic Precursor (similar to)	43.9038	32.1485	10.4159	4.21507
gene25009	hypothetical protein	43.8379	24.3199	17.2529	2.5409
gene03730	IST1 homolog (probable)	43.7633	30.0818	19.9976	2.18843
gene00778	HMG1/2-like protein (similar to)	43.6374	19.2034	4.81317	9.06625
gene11914	Blue copper protein Precursor (similar to)	43.5921	2.64078	0.189614	229.899
gene17601	ER lumen protein retaining receptor (putative)	43.5912	26.2838	13.7	3.18184
gene14522	Phospholipase D delta (AtPLDdelta) (putative)	43.5594	31.3701	17.8897	2.43489
gene06879	Uveal autoantigen with coiled-coil domains and ankyrin repeats (Nucling) (probable)	43.5414	22.6738	11.016	3.95255
gene01946	Myosin-11 (probable)	43.5282	31.1033	20.9802	2.07473
gene32125	GPI-anchor transamidase (GPI transamidase) Precursor (similar to)	43.4716	32.8614	17.8456	2.43598
gene00728	Proteoglycan 4 C-terminal part Precursor (probable)	43.4342	15.2685	5.45853	7.95712
gene29039	37 kDa inner envelope membrane protein chloroplastic Precursor (putative)	43.3155	26.192	18.9441	2.28648
gene25846	Protein disulfide-isomerase (PDI) Precursor (probable)	43.2277	30.1553	14.1806	3.04838
gene23759	Geranylgeranyl pyrophosphate synthase-related protein chloroplastic Precursor (putative)	43.2233	21.5159	13.1183	3.29488
gene21154	Cyclin-U4-1 (CycU4) (putative)	43.2096	9.73454	2.49247	17.336
gene08615	Alcohol dehydrogenase-like 7 (similar to)	43.1402	21.6911	11.18	3.8587
gene30706	General transcriptional corepressor trfA (probable)	43.1252	15.6451	18.3997	2.3438
gene03738	hypothetical protein	43.0592	16.6446	5.09424	8.45252
gene09947	Serine/threonine-protein kinase HT1 (probable)	43.0323	35.7484	20.0788	2.14317
gene05088	Serine hydroxymethyltransferase (Serine methylase) (probable)	42.9516	21.8015	13.5345	3.17349
gene09339	Natterin-3 Precursor (probable)	42.8183	12.8897	5.36193	7.98561
gene09544	Transcription factor bHLH79 (bHLH 79) (putative)	42.7557	25.7622	11.8214	3.6168
gene13645	Glycosyltransferase QUASIMODO1 (probable)	42.711	24.4619	16.1131	2.6507
gene19230	50S ribosomal protein L5 chloroplastic Precursor (putative)	42.7102	30.8135	17.5969	2.42715
gene25208	PGAP2-interacting protein (probable)	42.6992	18.6772	5.4266	7.8685
gene19790	Inositol monophosphatase 3 (IMPase 3) (putative)	42.6459	11.9838	9.90535	4.30534
gene31025	Xylosyltransferase 1 (probable)	42.6428	16.6211	3.25674	13.0937
gene09468	Amidophosphoribosyltransferase chloroplastic (ATase) Precursor (similar to)	42.5679	15.4415	9.72148	4.37875
gene19826	hypothetical protein	42.3774	37.1034	12.4343	3.40809
gene27498	Alpha-galactosidase Precursor (similar to)	42.2841	30.4134	18.3304	2.30677
gene15363	Myosin type-2 heavy chain 1 (probable)	42.2678	32.4705	16.2194	2.606
gene12022	Isoamylase 1 chloroplastic (AtISA1) Precursor (putative)	42.2589	24.4991	16.5355	2.55564
gene32066	Leucoanthocyanidin reductase (LAR) (probable)	42.2368	17.5844	14.677	2.87777
gene06174	Putative insulin-like peptide receptor Precursor (probable)	42.1308	28.5342	17.3546	2.42764
gene25705	Profilin (putative)	42.0646	12.4047	7.74921	5.42824
gene25967	Protein IQ-DOMAIN 31 (probable)	41.981	13.9617	2.75187	15.2554
gene27210	Troponin T skeletal muscle (probable)	41.8775	23.7683	9.2475	4.52852
gene18467	Ribulose bisphosphate carboxylase/oxygenase activase 1 chloroplastic (RuBisCO activase 1) Precursor (putative)	41.8748	13.2193	7.27946	5.75245
gene05071	hypothetical protein	41.7857	16.0199	12.7191	3.28528
gene12026	Serine carboxypeptidase-like 18 Precursor (probable)	41.7003	14.692	19.0811	2.18542
gene07909	30S ribosomal protein S18 (probable)	41.6882	34.6085	18.5943	2.24199
gene03581	Alpha-glucan water dikinase 1 chloroplastic Precursor (similar to)	41.6122	24.8001	8.4488	4.92522
gene10962	Probable methyltransferase C20orf7 homolog mitochondrial Precursor	41.5826	21.4488	14.589	2.85027
gene06583	Survival factor 1 (probable)	41.5607	8.50746	1.70787	24.3348
gene12739	Small heat shock protein chloroplastic Precursor (similar to)	41.5592	9.74185	6.91562	6.00947
gene05979	hypothetical protein	41.5189	18.9636	9.48059	4.37936
gene01399	N-acetyltransferase MAK3 homolog (similar to)	41.4884	30.438	20.4993	2.02389
gene15528	Nitrile-specifier protein 5 (AtNSP5) (putative)	41.4642	19.6556	7.22991	5.73509
gene14691	Sulfite reductase [ferredoxin] (similar to)	41.4388	27.1736	17.7877	2.32963
gene11632	Putative L-ascorbate peroxidase 6 (AtAPx08) (similar to)	41.0073	14.994	5.08713	8.06098
gene27889	Adenosine monophosphate-protein transferase FICD homolog (probable)	40.9599	18.1891	14.94	2.74163
gene19393	Dihydrodipicolinate synthase chloroplastic (DHDPS) Precursor (similar to)	40.7067	22.3386	19.1126	2.12983
gene29979	Heat shock protein STI (GmSTI) (probable)	40.6314	27.1894	19.7959	2.05252
gene01797	Pantothenate synthetase (PS) (probable)	40.5645	20.6153	19.9413	2.0342
gene05409	Calcium-dependent protein kinase SK5 (CDPK) (putative)	40.5569	19.7532	11.1516	3.63686
gene32055	Hydroquinone glucosyltransferase (putative)	40.5133	12.703	5.12386	7.90679
gene31504	Glutamate receptor 3.3 Precursor (putative)	40.4595	39.5184	14.9589	2.70471
gene23049	Stress response protein NST1 (probable)	40.4282	9.11067	3.48482	11.6012
gene11208	Sister chromatid cohesion protein PDS5 homolog A (probable)	40.4035	29.7333	20.1498	2.00516
gene09476	Pollen-specific protein SF3 (similar to)	40.3536	18.6738	11.6026	3.47798
gene27951	Mevalonate kinase (MK) (probable)	40.2583	22.7842	19.8092	2.0323
gene27616	60S ribosomal protein L6 mitochondrial (putative)	40.1667	28.4665	17.776	2.2596
gene18998	Fatty acid desaturase 3 (probable)	40.1292	21.1705	14.1014	2.84575
gene08611	Alcohol dehydrogenase-like 7 (putative)	40.126	30.7965	16.945	2.36801
gene10770	Peptidyl-prolyl cis-trans isomerase-like 3 (PPIase) (probable)	40.0703	25.8264	13.5249	2.96271
gene13397	Cytochrome P450 704C1 (probable)	39.9619	15.9755	3.2116	12.443
gene07947	Zinc transporter 6 chloroplastic Precursor (similar to)	39.9464	19.9996	13.6403	2.92855
gene06320	Ubiquitin-like modifier-activating enzyme 5 (Ubiquitin-activating enzyme 5) (similar to)	39.8173	29.9235	18.1552	2.19316
gene20955	Glucan endo-13-beta-glucosidase ((1->3)-beta-glucanase) Precursor (probable)	39.8149	23.6214	18.6802	2.1314
gene13453	TBC domain-containing protein C26F1.09 (probable)	39.7834	18.031	15.1739	2.62184
gene24251	Cysteine synthase chloroplastic/chromoplastic (CS-B) Precursor (similar to)	39.7321	27.2176	15.0371	2.64227
gene17818	Seed biotin-containing protein SBP65 (probable)	39.6863	16.6569	14.8072	2.6802
gene17864	Ribonucleoside-diphosphate reductase large subunit (AtRNR1) (similar to)	39.6713	32.8107	11.5677	3.42948
gene16866	ADIPOR-like receptor CG5315 (probable)	39.6586	10.8791	4.9996	7.93237
gene07301	Ubiquitin thioesterase otubain-like (similar to)	39.5114	20.6562	16.7809	2.35455
gene07138	Putative membrane protein ycf1 (probable)	39.4618	32.3437	15.8211	2.49425
gene09480	Chaperonin HSP60 mitochondrial (Protein Cpn60) Precursor (probable)	39.3831	24.4292	9.54254	4.1271
gene30415	Epoxide hydrolase 2 (SEH) (probable)	39.2913	10.3431	11.3989	3.44694
gene01175	Reticulon-like protein B4 (AtRTNLB4) (probable)	39.1931	19.0936	16.832	2.3285
gene04517	Probable sodium-coupled neutral amino acid transporter 6	39.0819	24.4554	14.9024	2.62252
gene12358	Chloride channel protein CLC-c (AtCLC-c) (putative)	38.9961	21.658	12.1149	3.21887
gene21409	Translation initiation factor IF-2 (probable)	38.978	23.8157	11.7923	3.30536
gene13672	hypothetical protein	38.9233	15.6422	14.079	2.76463
gene12560	Interactor of constitutive active ROPs 2 chloroplastic Precursor (probable)	38.8983	25.7035	12.2086	3.18614
gene23304	Monoglyceride lipase (MGL) (probable)	38.8832	27.5725	14.0485	2.76778
gene15856	Putative leucine-rich repeat-containing protein DDB_G0290503 (probable)	38.8418	26.4463	15.5765	2.49361
gene16639	54S ribosomal protein L37 mitochondrial Precursor (probable)	38.8255	23.5446	18.4006	2.11001
gene16761	Ferrochelatase-2 chloroplastic Precursor (similar to)	38.725	29.0905	12.9789	2.98368
gene18538	Phosphoglycerate kinase chloroplastic Precursor (putative)	38.7174	30.4989	14.431	2.68294
gene21619	TBC1 domain family member 2B (probable)	38.6751	18.7055	12.2248	3.16365
gene19708	Succinate-semialdehyde dehydrogenase mitochondrial (At-SSADH1) Precursor (similar to)	38.6654	8.18229	5.52409	6.99942
gene08692	3beta-hydroxysteroid-dehydrogenase/decarboxylase isoform 2 (At3BETAHSD/D2) (similar to)	38.6606	28.8019	16.336	2.36659
gene01622	Kinesin-related protein 11 (probable)	38.6598	24.8621	11.439	3.37966
gene30608	Katanin p60 ATPase-containing subunit A-like 2 (Katanin p60 subunit A-like 2) (similar to)	38.5627	22.1936	17.6204	2.18852
gene24050	Zinc finger protein 645 (probable)	38.3708	25.3295	4.61473	8.31485
gene27857	Endo-13 Precursor (probable)	38.3209	5.91962	3.19588	11.9907
gene32398	Cytochrome P450 87A3 (similar to)	38.2448	56.6258	17.3839	2.20002
gene33411	Exostosin-1 (probable)	38.1681	25.0445	16.8702	2.26245
gene01683	39S ribosomal protein L41 mitochondrial (L41mt) Precursor (probable)	38.1474	19.6759	17.1839	2.21996
gene21912	Cysteine proteinase RD21a (RD21) Precursor (probable)	38.144	19.2097	5.96905	6.3903
gene08353	Tyrosine decarboxylase 1 (similar to)	38.1394	39.0764	17.7733	2.14589
gene11046	Potassium channel AKT2/3 (putative)	38.1333	17.3805	4.11084	9.27627
gene13677	Phosphoribulokinase chloroplastic (PRKase) Precursor (similar to)	38.1009	17.3018	14.0091	2.71973
gene23814	PI-PLC X domain-containing protein At5g67130 Precursor (putative)	38.0736	28.8933	15.9926	2.3807
gene18774	Seed lectin subunit II Precursor (probable)	38.0277	20.9341	11.6794	3.25595
gene06995	COPII coat assembly protein SEC16 (probable)	37.9558	8.46512	5.60774	6.76846
gene20979	PHD finger protein At5g26210 (similar to)	37.9133	10.994	9.91979	3.82198
gene13937	Histone H4 (similar to)	37.6928	20.6383	13.6176	2.76795
gene09206	Mitochondrial carnitine/acylcarnitine carrier-like protein (CAC-like protein) (similar to)	37.5983	30.5619	17.795	2.11286
gene13671	Phenylalanyl-tRNA synthetase beta chain (PheRS) (similar to)	37.5708	17.413	13.3696	2.81016
gene20355	Polyol transporter 5 (AtPLT5) (putative)	37.5658	5.59204	0.97554	38.5077
gene08736	Putative UDP-sugar transporter DDB_G0278631 (probable)	37.5481	16.4781	8.3501	4.49672
gene14996	Probable steroid-binding protein 3 (AtMP3)	37.5414	28.9978	15.119	2.48306
gene11981	Lipase 1 Precursor (probable)	37.5358	33.0187	14.6267	2.56626
gene11209	Sodium/potassium-transporting ATPase subunit alpha (Sodium pump subunit alpha) (probable)	37.4336	15.0597	9.71958	3.85136
gene02613	hypothetical protein	37.2974	27.1851	17.9333	2.07978
gene24753	67-dimethyl-8-ribityllumazine synthase (DMRL synthase) (probable)	37.2269	21.3328	11.6034	3.20829
gene16712	GDSL esterase/lipase At5g33370 Precursor (putative)	37.2139	2.40194	0.0600865	619.338
gene05016	30S ribosomal protein S1 chloroplastic Precursor (similar to)	37.1916	30.0506	14.1809	2.62266
gene05722	LOB domain-containing protein 38 (AS2-like protein 40) (putative)	37.1912	16.2876	11.6877	3.18208
gene18068	Dihydrosphingosine 1-phosphate phosphatase C823.11 (probable)	37.0356	33.5312	16.532	2.24024
gene31955	B3 domain-containing transcription factor VRN1 (putative)	36.9666	27.3445	14.545	2.54154
gene15811	Anthranilate N-benzoyltransferase protein 1 (similar to)	36.9433	8.01668	6.26041	5.9011
gene04754	Origin recognition complex subunit 6 (similar to)	36.9312	26.9783	17.0325	2.16828
gene03193	Endoplasmic reticulum-Golgi intermediate compartment protein 1 (ERGIC-32) (probable)	36.9249	22.7175	12.8178	2.88075
gene12021	Galactokinase (probable)	36.8541	23.2123	12.927	2.85093
gene06022	E3 ubiquitin-protein ligase HECW1 (hNEDL1) (probable)	36.8359	19.2535	16.8559	2.18535
gene14275	Aquaporin TIP1-1 (AtTIP1) (putative)	36.8055	15.0541	3.82731	9.61654
gene20269	Putative calcium-transporting ATPase 12 plasma membrane-type	36.7436	18.327	18.0232	2.03869
gene30418	Epoxide hydrolase 2 (SEH) (probable)	36.7303	16.4066	15.5242	2.366
gene15192	Mitogen-activated protein kinase homolog NTF3 (putative)	36.7104	23.3907	13.1734	2.78672
gene29680	Transcription factor HBP-1b(c38) (probable)	36.7061	10.6822	7.85148	4.67506
gene23150	Protein IQ-DOMAIN 1 (probable)	36.6743	17.7082	12.2283	2.99912
gene05436	B3 domain-containing protein Os04g0386900 (probable)	36.6617	15.4631	5.17405	7.08568
gene12461	Protein TRANSPARENT TESTA 12 (probable)	36.6381	12.6802	8.67324	4.22427
gene35024	Anthocyanidin 3-O-glucosyltransferase (probable)	36.6305	12.7038	8.88224	4.12402
gene29821	Mucin-5AC (TBM) Precursor (probable)	36.6127	16.7758	15.7875	2.31909
gene01338	Squamosa promoter-binding-like protein 13 (probable)	36.5275	25.2593	13.8881	2.63014
gene01520	Transmembrane protein C9orf5 (probable)	36.3646	23.2672	13.7024	2.65388
gene21945	UDP-N-acetylglucosamine--dolichyl-phosphate N-acetylglucosaminephosphotransferase (G1PT) (probable)	36.3528	28.8206	13.2892	2.73551
gene09175	LysM and putative peptidoglycan-binding domain-containing protein 1 (probable)	36.2068	18.3318	14.939	2.42364
gene02269	Probable WRKY transcription factor 65	36.1778	15.6527	7.52932	4.80492
gene06041	Quinone oxidoreductase PIG3 (probable)	36.0963	29.3349	17.3985	2.07468
gene09456	Rac-like GTP-binding protein 3 (similar to)	36.0688	36.1045	18.0218	2.00139
gene05571	Protein BRICK 1 (AtBRK1) (similar to)	36.0132	24.7819	14.5317	2.47825
gene20545	Cellulose synthase-like protein E6 (putative)	35.954	17.0982	7.75494	4.63627
gene30942	Serine/threonine protein phosphatase 2A 57 kDa regulatory subunit B' iota isoform (PP2A B' subunit iota isoform) (putative)	35.8876	17.9412	5.96096	6.02045
gene03018	ABC transporter C family member 9 (ABC transporter ABCC.9) (similar to)	35.8796	14.5411	5.21456	6.88065
gene18021	Universal stress protein A-like protein (probable)	35.8789	9.26675	6.03056	5.94952
gene28087	Ubiquinol-cytochrome c reductase complex 6.7 kDa protein (CR6) (similar to)	35.8644	14.7017	14.8481	2.41542
gene31725	Copper-exporting P-type ATPase A (probable)	35.8477	13.4253	1.04622	34.264
gene03609	IAA-alanine resistance protein 1 Precursor (similar to)	35.8	21.0558	11.3547	3.15288
gene19213	conserved hypothetical protein	35.71	7.97396	4.18206	8.53886
gene01389	Aspartokinase 2 chloroplastic Precursor (putative)	35.6135	18.3847	7.89102	4.51316
gene29635	Probable cyclic nucleotide-gated ion channel 17 (putative)	35.5336	25.2872	17.1212	2.07541
gene26351	Anthocyanin 3'-O-beta-glucosyltransferase (3'GT) (probable)	35.4658	12.2856	9.55379	3.71222
gene10883	hypothetical protein	35.4591	16.539	11.5636	3.06644
gene10654	Novel plant SNARE 11 (AtNPSN11) (similar to)	35.4072	20.6625	13.1201	2.69869
gene27168	Vacuolar cation/proton exchanger 1c (probable)	35.383	22.3769	14.3275	2.46958
gene15374	Oligoribonuclease (probable)	35.3636	20.0083	15.8824	2.22659
gene03220	Comitin (probable)	35.3351	20.9884	16.6936	2.11668
gene29665	Putative beta-lactamase-like protein ENSP00000383859 (probable)	35.3215	13.8447	3.2376	10.9098
gene06276	1-aminocyclopropane-1-carboxylate oxidase homolog 1 (probable)	35.2917	14.5453	9.14976	3.85711
gene19842	Probable ADP-ribosylation factor GTPase-activating protein AGD13 (ARF GAP AGD13)	35.2656	20.1995	14.2826	2.46913
gene23551	Acyl-CoA-binding domain-containing protein 4 (Acyl-CoA binding protein 4) (probable)	35.218	26.2107	15.9504	2.20797
gene13796	B2 protein (probable)	35.2157	29.2934	12.7912	2.75311
gene11740	Notch 4 intracellular domain Precursor (probable)	35.2108	10.1553	3.96333	8.88414
gene15460	Glucan endo-13-beta-glucosidase 5 ((1->3)-beta-glucanase 5) Precursor (putative)	35.1602	18.3964	14.653	2.39952
gene24213	Probable S-acyltransferase At4g15080 (similar to)	35.1406	23.9995	12.8104	2.74312
gene32694	Glycogenin-2 (GN-2) (probable)	35.1272	28.6964	15.1218	2.32295
gene31199	Mucin-1 subunit beta Precursor (probable)	35.0771	6.79133	4.53921	7.72757
gene23777	SH3 domain-binding protein 1 (3BP-1) (probable)	35.065	15.7392	4.53982	7.72388
gene26758	Rho guanine nucleotide exchange factor 6 (probable)	35.0644	23.1962	14.5232	2.41438
gene24807	Splicing factor arginine/serine-rich 13A (probable)	35.0465	23.1996	17.3787	2.01664
gene31102	Calmodulin-like protein 3 (probable)	35.0449	13.2811	13.7438	2.54988
gene07912	Chaperone protein clpB (probable)	35.0128	17.7394	14.2438	2.45811
gene14853	Keratin-associated protein 5-9 (UHS KerA) (probable)	35.0093	5.12703	0.716141	48.8861
gene32453	Glutathione S-transferase theta-1 (probable)	35.0053	23.9106	16.1455	2.16811
gene06278	hypothetical protein	35.0042	6.48601	2.43347	14.3845
gene15721	Beclin-1-like protein (probable)	34.9795	19.3781	9.87835	3.54102
gene13468	Em-like protein GEA1 (EM1) (putative)	34.9683	15.0454	14.4871	2.41376
gene24183	Beta-galactosidase 3 (Lactase 3) Precursor (similar to)	34.9328	10.0262	1.08793	32.1094
gene07633	Peptidyl-prolyl cis-trans isomerase CYP19-4 (PPIase CYP19-4) Precursor (similar to)	34.9196	21.9942	13.5263	2.58161
gene15704	DNA-directed RNA polymerase III subunit rpc6 (RNA polymerase III subunit C6) (probable)	34.8248	16.5244	10.9963	3.16695
gene07008	Probable alanine aminotransferase mitochondrial (ALT) Precursor (putative)	34.8203	12.4343	5.36514	6.4901
gene08266	conserved hypothetical protein	34.8181	15.366	13.4697	2.58492
gene08048	hypothetical protein	34.7673	24.3192	14.4206	2.41094
gene32082	Probable polygalacturonase (PG)	34.7	26.6031	9.15029	3.79223
gene04054	Spore coat protein A (probable)	34.5935	4.91657	2.90826	11.8949
gene29416	LIM and UIM domain-containing At1g19270 (similar to)	34.5801	18.2397	10.5569	3.2756
gene20966	GDSL esterase/lipase CPRD49 Precursor (putative)	34.5289	35.1702	14.6408	2.35841
gene31462	hypothetical protein	34.4903	22.9372	10.5857	3.25819
gene21312	hypothetical protein	34.4353	16.0556	14.0896	2.44402
gene11048	UDP-glucose:glycoprotein glucosyltransferase 1 Precursor (probable)	34.4083	25.9173	15.7299	2.18744
gene30388	UBA domain-containing protein 7 (probable)	34.3785	34.0198	15.1813	2.26453
gene10076	Probable purine permease 5 (AtPUP5) (putative)	34.3187	12.0135	6.13512	5.59381
gene14864	GDP-mannose 46 dehydratase 1 (GMD 1) (putative)	34.2908	14.4782	9.95427	3.44483
gene03806	Proline dehydrogenase mitochondrial Precursor (putative)	34.2834	16.2109	8.12628	4.21883
gene21451	hypothetical protein	34.2802	24.2288	14.1034	2.43063
gene01990	Protein THYLAKOID FORMATION1 chloroplastic Precursor (similar to)	34.2258	19.6788	9.30143	3.67962
gene21492	Vacuolar protein sorting-associated protein 20 homolog 2 (AtVPS20-2) (putative)	34.1058	23.2301	16.0475	2.1253
gene19643	Aminomethyltransferase mitochondrial (GCVT) Precursor (putative)	34.0945	26.2033	6.31095	5.40244
gene04684	hypothetical protein	34.0757	20.2518	15.7923	2.15774
gene10276	Xylosyltransferase 1 (probable)	33.8876	17.9249	12.8673	2.63362
gene22204	F-actin-capping protein subunit alpha (similar to)	33.818	22.3514	14.7426	2.2939
gene05165	Glycoprotein G Precursor (probable)	33.8179	3.54127	0.248494	136.092
gene32284	Primary amine oxidase Precursor (similar to)	33.7609	40.0387	8.71382	3.8744
gene14553	Probable mitochondrial chaperone BCS1-A	33.7534	24.0008	9.43012	3.57932
gene31723	U-box domain-containing protein 4 (probable)	33.6577	18.7262	8.59856	3.91434
gene11301	hypothetical protein	33.6498	17.8037	13.0444	2.57963
gene34029	Transcriptional adapter ADA2b (AtADA2b) (probable)	33.6435	17.5529	4.35577	7.72388
gene14330	Histidinol-phosphate aminotransferase chloroplastic Precursor (putative)	33.6335	20.7412	13.0227	2.58267
gene31882	CDPK-related protein kinase (putative)	33.5904	22.4389	11.8393	2.8372
gene24960	Parotid hormone Precursor (probable)	33.5558	13.3823	8.47713	3.95839
gene15210	Beta-galactosidase 5 (Lactase 5) Precursor (similar to)	33.5262	6.92871	1.67976	19.9589
gene31033	Phosphoribosyl-ATP pyrophosphatase (probable)	33.4845	18.6334	3.97058	8.43314
gene20188	Fatty acid 2-hydroxylase (probable)	33.4799	13.3059	11.7533	2.84855
gene01106	Cyclin-dependent kinases regulatory subunit 1 (similar to)	33.4409	34.2811	15.1596	2.20593
gene20409	Non-specific lipid-transfer protein-like protein At5g64080 Precursor (probable)	33.3309	3.24818	1.32992	25.0624
gene06363	Cycloeucalenol cycloisomerase (putative)	33.3197	16.0604	5.56967	5.98236
gene26440	Serine hydroxymethyltransferase mitochondrial (SHMT) Precursor (putative)	33.2601	21.2584	12.8212	2.59414
gene27700	Coproporphyrinogen-III oxidase aerobic (probable)	33.2316	19.0581	15.8472	2.097
gene08293	Fetuin-B Precursor (probable)	33.1737	9.45015	11.8308	2.80402
gene19853	Uncharacterized protein At4g26480 (similar to)	33.0338	7.34851	4.31263	7.65978
gene25841	Glyoxylate reductase (probable)	32.934	25.2027	15.0063	2.19468
gene09981	Cytochrome P450 71A26 (probable)	32.9304	19.4846	10.2515	3.21226
gene01313	Mating-type locus allele B3 protein (probable)	32.6956	20.2566	14.7884	2.21089
gene24493	Glycosyltransferase QUASIMODO1 (probable)	32.5631	11.9984	5.37003	6.06387
gene01257	2-aminoethanethiol dioxygenase (probable)	32.5566	22.262	13.8078	2.35784
gene28178	GDSL esterase/lipase At2g30220 Precursor (putative)	32.5241	6.21556	5.51231	5.90027
gene07154	Mannosyl-oligosaccharide glucosidase (probable)	32.4967	27.7187	13.677	2.37602
gene21206	hypothetical protein	32.4856	9.59995	3.58864	9.05234
gene29636	Pyruvate decarboxylase (PDC) (probable)	32.482	17.0913	12.935	2.51116
gene23127	IAA-amino acid hydrolase ILR1-like 1 Precursor (similar to)	32.4735	26.1504	14.9148	2.17727
gene00794	Myosin-Va (Myosin-V) (probable)	32.4539	22.597	10.1814	3.18758
gene05501	Mannan endo-14-beta-mannosidase 4 Precursor (similar to)	32.3674	54.5912	15.1236	2.14019
gene08644	14-alpha-glucan-branching enzyme (similar to)	32.3553	12.6093	2.76509	11.7013
gene32289	LRR receptor-like serine/threonine-protein kinase GSO2 Precursor (probable)	32.2959	21.8889	8.23108	3.92365
gene09715	Olfactomedin-like protein 2A Precursor (probable)	32.2803	14.4654	6.64593	4.85715
gene07479	Cholesterol 25-hydroxylase (similar to)	32.2793	21.0812	12.2193	2.64167
gene23668	Calcium-dependent protein kinase 1 (AtCDPK 1) (similar to)	32.2565	21.6226	12.1768	2.64902
gene12862	Zinc finger protein CONSTANS-LIKE 2 (probable)	32.2248	10.21	6.82066	4.72459
gene24094	Two-component response regulator ARR18 (similar to)	32.1192	11.0901	13.124	2.44737
gene22823	NAD(P) transhydrogenase alpha subunit (probable)	32.1026	19.195	12.7259	2.52262
gene30877	BTB/POZ domain-containing protein KCTD1 (probable)	32.0929	24.6472	10.8981	2.94482
gene30678	Transmembrane protein 184 homolog DDB_G0279555 (probable)	32.0884	20.5051	15.2866	2.09912
gene08500	UPF0717 protein At5g11950 (putative)	32.0645	15.9205	5.21887	6.14396
gene11761	Probable adenylate kinase isoenzyme 6 (similar to)	31.9495	25.7306	13.1405	2.43139
gene01491	Probable LRR receptor-like serine/threonine-protein kinase At4g26540 Precursor (putative)	31.8958	25.2247	10.8925	2.92824
gene27511	Somatic embryogenesis receptor kinase 2 (AtSERK2) Precursor (putative)	31.764	16.8739	8.66737	3.66478
gene21530	Transmembrane protein 62 (probable)	31.7321	21.8019	13.8179	2.29646
gene19375	B3 domain-containing protein Os03g0212300 (probable)	31.6823	12.9905	7.56097	4.19024
gene17168	Rop guanine nucleotide exchange factor 1 (RopGEF1) (putative)	31.6168	8.60556	3.10101	10.1957
gene19975	Allantoate deiminase chloroplastic (AtAAH) Precursor (similar to)	31.601	13.1015	6.97301	4.53191
gene06605	Brassinosteroid-regulated protein BRU1 Precursor (putative)	31.5369	7.2067	0.86386	36.5069
gene14678	Elongation factor Ts (EF-Ts) (probable)	31.4656	27.4252	15.4529	2.03623
gene05791	Serine carboxypeptidase-like 18 Precursor (putative)	31.4516	15.4301	6.53633	4.81182
gene00897	Defensin-like protein Precursor (putative)	31.4461	11.4537	8.1814	3.84361
gene10517	Probable phthiotriol/phenolphthiotriol dimycocerosates methyltransferase 2	31.3395	15.6206	5.04705	6.20947
gene02005	hypothetical protein	31.3312	14.215	12.257	2.55619
gene26830	Auxin-responsive protein IAA8 (similar to)	31.3123	11.6039	11.2039	2.79476
gene02354	Interactor of constitutive active ROPs 1 (probable)	31.2738	9.20517	7.3425	4.25929
gene23822	PI-PLC X domain-containing protein At5g67130 Precursor (similar to)	31.2718	15.9998	10.9587	2.85361
gene06724	Proteoglycan 4 C-terminal part Precursor (probable)	31.203	25.6837	14.3784	2.17014
gene04229	Developmental protein SEPALLATA 1 (putative)	31.1698	31.8322	9.71418	3.20869
gene10950	UPF0497 membrane protein 11 (similar to)	31.1394	13.565	6.06085	5.13779
gene22389	Carboxyvinyl-carboxyphosphonate phosphorylmutase (CPEP phosphonomutase) (probable)	31.1015	20.2376	10.8529	2.86574
gene19924	UPF0392 protein F13G3.3 (probable)	31.0566	13.3665	7.83471	3.96398
gene07868	Mitochondrial uncoupling protein 3 (UCP 3) (probable)	31.0344	21.5443	13.6776	2.26899
gene19297	Cytochrome P450 86A2 (putative)	31.0327	10.2388	2.48195	12.5034
gene10902	Phosphatidylinositol-4-phosphate 5-kinase 8 (AtPIP5K8) (similar to)	31.0203	24.918	13.0437	2.37818
gene23336	Serine/threonine-protein kinase PBS1 (similar to)	31.0085	18.7926	11.9174	2.60196
gene32183	1-deoxy-D-xylulose 5-phosphate reductoisomerase chloroplastic (1-deoxyxylulose-5-phosphate reductoisomerase) Precursor (similar to)	30.918	23.5149	12.2299	2.52807
gene13661	Tetratricopeptide repeat protein 1 (TPR repeat protein 1) (probable)	30.9076	15.8924	10.0077	3.08839
gene10256	External NADH-ubiquinone oxidoreductase 1 mitochondrial Precursor (probable)	30.7739	23.3824	7.80142	3.94465
gene14822	THUMP domain-containing protein 1 (probable)	30.7458	20.4675	13.6734	2.24858
gene01827	Beta-13-glucosyltransferase (Beta3Glc-T) (probable)	30.7441	14.0815	7.1717	4.28686
gene02649	Endo-14-beta-xylanase A (Xylanase A) Precursor (probable)	30.7313	23.6751	12.8121	2.39861
gene25857	50S ribosomal protein L27 chloroplastic Precursor (putative)	30.7255	15.7861	6.95835	4.41564
gene13142	Protein TRANSPARENT TESTA 12 (probable)	30.7167	15.7398	13.5006	2.27521
gene32031	GPI ethanolamine phosphate transferase 3 (PIG-O) (probable)	30.7157	16.4684	12.0067	2.55821
gene26277	Probable carbohydrate esterase At4g34215 (similar to)	30.6708	12.477	4.985	6.15261
gene15015	CBL-interacting serine/threonine-protein kinase 5 (putative)	30.619	16.6435	5.94014	5.1546
gene21675	BolA-like protein 1 (probable)	30.557	18.2968	9.59739	3.18389
gene18171	Xylosyltransferase 1 (probable)	30.5243	21.0073	11.6685	2.61595
gene09357	FAM10 family protein At4g22670 (similar to)	30.5026	14.9105	7.3919	4.12648
gene06946	Conserved virulence factor B (probable)	30.4491	11.8653	7.11442	4.27991
gene24862	Rho guanine nucleotide exchange factor 6 (probable)	30.3902	17.4912	9.69484	3.13468
gene10065	Ribonuclease 3 (RNase III) (probable)	30.3881	24.075	13.5695	2.23945
gene12291	Probable xyloglucan endotransglucosylase/hydrolase protein 23 (At-XTH23) Precursor (putative)	30.3837	8.78791	1.78084	17.0615
gene02631	Probable xyloglucan glycosyltransferase 12 (AtCslC12) (putative)	30.3585	14.2976	6.75981	4.49104
gene13255	Cleavage and polyadenylation specificity factor subunit 2 (CPSF 100 kDa subunit) (similar to)	30.3396	21.1248	14.4352	2.10178
gene21782	DNA polymerase epsilon subunit 3 (DNA polymerase II subunit 3) (probable)	30.314	17.247	11.2859	2.686
gene23555	DNA-directed RNA polymerases I and III subunit RPAC2 (RNA polymerases I and III subunit AC2) (probable)	30.2198	19.0431	9.82705	3.07517
gene13563	Cyclic nucleotide-gated cation channel alpha-3 (CNG channel alpha-3) (probable)	30.2132	17.4335	11.688	2.58498
gene05620	Phosphoenolpyruvate carboxykinase [ATP] (PEP carboxykinase) (similar to)	30.1501	39.4554	14.7915	2.03835
gene08980	GEM-like protein 4 (similar to)	30.1011	9.11995	6.518	4.61815
gene16985	Afadin- and alpha-actinin-binding protein (ADIP) (probable)	30.0852	15.9927	6.06203	4.9629
gene20857	Folylpolyglutamate synthase mitochondrial (FPGS) Precursor (probable)	30.0302	26.2651	14.7885	2.03065
gene30515	37S ribosomal protein S25 mitochondrial (probable)	29.9842	22.7883	14.7931	2.02691
gene01991	Diacylglycerol kinase iota (DAG kinase iota) (probable)	29.9321	9.00488	3.5711	8.38175
gene25834	30S ribosomal protein S17 chloroplastic Precursor (putative)	29.8984	15.0334	5.03587	5.93709
gene14981	Zinc finger protein CONSTANS-LIKE 4 (putative)	29.8242	7.89879	2.25434	13.2297
gene23120	GTP-binding protein YPTM2 (similar to)	29.8193	14.2532	11.3734	2.62185
gene06490	Hydroxysteroid 11-beta-dehydrogenase 1-like protein (11-beta-HSD3) Precursor (probable)	29.8136	5.88428	2.60273	11.4547
gene09493	Mannose-1-phosphate guanyltransferase alpha (probable)	29.7859	14.7781	5.06046	5.88601
gene30958	DELLA protein GAI (probable)	29.6531	8.5062	3.016	9.83194
gene22571	Mevalonate kinase (MK) (similar to)	29.6426	21.344	13.4951	2.19655
gene26957	30S ribosomal protein 2 chloroplastic (PSRP-2) Precursor (similar to)	29.5998	21.0041	7.30459	4.05222
gene14447	Glycerol-3-phosphate dehydrogenase [NAD(P)+] (probable)	29.5997	20.115	12.7278	2.3256
gene27806	Ribosome-recycling factor chloroplastic (RRF) Precursor (similar to)	29.5336	17.0513	9.13743	3.23215
gene01331	Peroxidase 55 (Atperox P55) Precursor (putative)	29.5029	10.0133	5.15263	5.72579
gene08963	Testis-expressed sequence 2 protein (probable)	29.4912	17.1232	10.7377	2.7465
gene32688	Pathogen-related protein (probable)	29.489	25.4471	4.23579	6.96187
gene14043	Alphaalpha-trehalose-phosphate synthase [UDP-forming] 5 (AtTPS5) (putative)	29.4394	21.0998	8.91455	3.3024
gene22442	DNA-directed RNA polymerase II subunit RPB7 (RNA polymerase II subunit B7) (probable)	29.4365	18.3107	6.62845	4.44094
gene09529	5-formyltetrahydrofolate cyclo-ligase (Methenyl-THF synthetase) (probable)	29.3377	21.6674	14.5449	2.01704
gene23647	Intracellular protease 1 (probable)	29.3285	22.3544	13.3095	2.20357
gene30916	PREDICTED: similar to CG6040-PA isoform 2	29.2895	21.123	13.1182	2.23273
gene11683	Acyl-protein thioesterase 2 (APT-2) (probable)	29.2488	13.3948	5.03856	5.80498
gene21187	Protein DYAD (probable)	29.2412	28.043	13.7037	2.13382
gene12480	12-oxophytodienoate reductase 3 (OPDA-reductase 3) (similar to)	29.185	13.7392	8.98928	3.24665
gene12573	Peptidyl-tRNA hydrolase 2 mitochondrial (PTH 2) Precursor (similar to)	29.1673	21.0876	12.0295	2.42465
gene23279	GATA transcription factor 10 (AtGATA-10) (probable)	29.1569	15.3462	7.91106	3.68558
gene06586	hypothetical protein	29.0807	19.8586	14.2048	2.04725
gene06282	Cysteine-rich repeat secretory protein 60 Precursor (similar to)	29.0031	25.401	10.8514	2.67275
gene03869	Allene oxide cyclase 3 chloroplastic Precursor (putative)	28.9588	14.3831	6.53042	4.43444
gene26787	Protein N-terminal asparagine amidohydrolase (PNAD) (probable)	28.9448	16.864	13.3024	2.17592
gene31371	Chlorophyll a-b binding protein CP26 chloroplastic Precursor (similar to)	28.9263	1.33418	0.184333	156.924
gene25654	UPF0497 membrane protein 14 (putative)	28.9134	2.8379	0.776645	37.2286
gene29993	Probable glutathione S-transferase GSTU6	28.8944	10.9801	5.38556	5.36516
gene03241	Formamidopyrimidine-DNA glycosylase (Fapy-DNA glycosylase) (probable)	28.8715	25.1323	13.905	2.07635
gene24337	Protein disconnected (probable)	28.7786	20.1014	11.7179	2.45596
gene04022	Protein TWIN LOV 1 (putative)	28.7391	21.7091	11.7289	2.45027
gene04944	ATP synthase subunit a (probable)	28.6529	18.5909	10.6374	2.6936
gene22950	Rhicadhesin receptor Precursor (putative)	28.6428	1.98616	0.861772	33.2371
gene22725	Coproporphyrinogen-III oxidase chloroplastic (Coproporphyrinogenase) Precursor (similar to)	28.6387	15.7385	9.81328	2.91836
gene33264	Probable glutathione S-transferase (similar to)	28.6383	12.3123	4.93217	5.80642
gene19851	Nuclear inhibitor of protein phosphatase 1 (NIPP-1) (probable)	28.635	15.0357	13.1565	2.1765
gene08489	hypothetical protein	28.5569	17.5046	6.52695	4.37523
gene28141	Biogenesis of lysosome-related organelles complex 1 subunit 1 (BLOC-1 subunit 1) (similar to)	28.5539	14.9737	13.5282	2.1107
gene23454	Protein distal antenna (probable)	28.5487	12.8632	4.46789	6.38974
gene02238	Beta-13-galactosyltransferase 7 (putative)	28.4899	15.0235	14.0952	2.02125
gene16521	Cation/calcium exchanger 4 (AtCCX4) (probable)	28.4174	15.8924	9.3305	3.04564
gene08049	Protein TIF31 homolog (probable)	28.3832	18.4502	11.5811	2.45083
gene29413	Lipid-A-disaccharide synthase (probable)	28.3184	14.1643	9.71507	2.91489
gene27334	50S ribosomal protein L13 chloroplastic Precursor (similar to)	28.3174	17.7954	7.33945	3.85825
gene07985	Lysosomal beta glucosidase Precursor (probable)	28.2756	9.39379	6.98594	4.0475
gene18602	Protein CCA1 (similar to)	28.2247	13.8316	5.05073	5.58823
gene18752	Probable serine/threonine-protein kinase At5g41260 (putative)	28.2179	14.2125	4.56973	6.17496
gene24477	Probable polygalacturonase (PG) (similar to)	28.2168	13.76	6.36582	4.43255
gene31250	Choline transporter-like protein 2 (probable)	28.2	19.5751	10.4421	2.7006
gene26972	DNA-damage-repair/toleration protein DRT100 Precursor (putative)	28.1853	5.93939	0.419067	67.2571
gene09952	Protein DEHYDRATION-INDUCED 19 homolog 5 (probable)	28.1844	17.7749	10.5206	2.67898
gene19099	(+)-neomenthol dehydrogenase (AtSDR1) (putative)	28.1462	18.2078	10.5752	2.66153
gene16118	Probable E3 ubiquitin-protein ligase HERC1	28.1447	15.6674	10.6068	2.65345
gene09200	3-hydroxyisobutyryl-CoA hydrolase mitochondrial (HIB-CoA hydrolase) Precursor (probable)	28.1078	12.4959	6.45933	4.3515
gene26689	Disrupted in renal carcinoma protein 2 homolog (probable)	28.0712	2.62366	0.462864	60.6467
gene22077	Biotin carboxylase (probable)	27.9785	204.41	11.1302	2.51375
gene24905	Probable O-acetyltransferase CAS1	27.9311	17.7115	13.7708	2.02828
gene16149	Protein-tyrosine sulfotransferase Precursor (similar to)	27.8171	22.2478	12.8197	2.16987
gene14456	Glucomannan 4-beta-mannosyltransferase 2 (AtCslA2) (putative)	27.8091	3.77641	0.874741	31.7912
gene19828	UPF0396 protein UM04995 (probable)	27.7734	18.9515	8.685	3.19785
gene10060	NADP-dependent glyceraldehyde-3-phosphate dehydrogenase	27.6968	15.4689	5.99969	4.61636
gene21954	Glucan endo-13-beta-glucosidase ((1->3)-beta-glucanase) Precursor (probable)	27.6613	3.71507	0.2756	100.368
gene05668	Calcium-transporting ATPase 9 plasma membrane-type (similar to)	27.6515	17.4988	9.9482	2.77955
gene13578	Serine/threonine-protein kinase phg2 (probable)	27.6461	10.0677	3.28803	8.40811
gene22136	FACT complex subunit SSRP1-A (probable)	27.6403	10.9453	2.5735	10.7403
gene26845	Galactosylgalactosylxylosylprotein 3-beta-glucuronosyltransferase 1 (GlcAT-P) (probable)	27.6228	17.5438	12.5399	2.2028
gene30137	Protein hairless (probable)	27.5564	7.46583	3.65811	7.53297
gene25816	Acyltransferase mdmB (probable)	27.5187	17.3587	9.25993	2.97181
gene29063	3-ketoacyl-CoA synthase 19 (KCS-19) (putative)	27.4961	9.85773	7.07347	3.88721
gene27987	Abhydrolase domain-containing protein FAM108C1 (probable)	27.4564	19.4973	11.2802	2.43402
gene01492	Protein transport protein SFT2 (probable)	27.4511	12.0719	12.9898	2.11328
gene26774	Calcium and integrin-binding protein 1 (CIB) (probable)	27.3836	8.80458	5.22816	5.23772
gene32153	Auxin-induced protein 5NG4 (probable)	27.3803	64.8435	4.6121	5.93663
gene14659	Probable anion transporter 5 Precursor (putative)	27.3629	14.5546	7.60857	3.59633
gene12896	Paramyosin (probable)	27.3526	14.2928	5.01723	5.45173
gene29065	DNA polymerase III subunit alpha (probable)	27.313	19.8263	13.24	2.06291
gene11225	U-box domain-containing protein 4 (probable)	27.31	16.8519	9.5613	2.85631
gene09876	CRAL-TRIO domain-containing protein C23B6.04c (probable)	27.193	10.7294	6.2232	4.36962
gene31358	Heat stress transcription factor B-4b (OsHsf-19) (probable)	27.1874	7.77755	2.69475	10.089
gene08646	14-alpha-glucan-branching enzyme (similar to)	27.0361	10.643	4.16153	6.49666
gene23410	3-phosphoinositide-dependent protein kinase 1 (hPDK1) (probable)	26.9679	14.4387	9.78967	2.75473
gene02692	Homeobox protein cut (probable)	26.9512	6.45787	1.96492	13.7161
gene29072	Acylamino-acid-releasing enzyme (AARE) (probable)	26.946	16.2286	7.6445	3.52489
gene25518	Prolyl 4-hydroxylase subunit alpha-1 Precursor (probable)	26.9412	16.4062	7.92945	3.39762
gene32699	Antizyme inhibitor 2 (AZI2) (probable)	26.9295	15.0912	10.4775	2.57022
gene01695	Indole-3-acetic acid-induced protein ARG7 (similar to)	26.801	32.5737	11.7742	2.27625
gene19808	UPF0497 membrane protein 12 (putative)	26.7764	6.85916	2.42201	11.0554
gene17459	HAUS augmin-like complex subunit 3 (probable)	26.7641	15.9523	8.47326	3.15865
gene09242	Probable elongator complex protein 4 (ELP4)	26.7597	12.8128	6.23415	4.29244
gene03473	GDSL esterase/lipase At4g26790 Precursor (similar to)	26.7089	2.07306	0.653459	40.8731
gene00860	TIMELESS-interacting protein (probable)	26.7038	15.4542	10.5264	2.53683
gene09025	Oleosin 16 kDa (probable)	26.6754	7.23626	4.27727	6.23655
gene04394	hypothetical protein	26.6747	11.368	8.3202	3.20601
gene23658	Abhydrolase domain-containing protein 14A (probable)	26.6421	15.5907	11.511	2.31449
gene02245	Histone H3.2 (putative)	26.6221	6.50296	1.96385	13.5561
gene18032	Proton-coupled amino acid transporter 3 (Proton/amino acid transporter 3) (probable)	26.5932	10.5487	5.47534	4.8569
gene22923	Cingulin-like protein 1 (probable)	26.5887	16.0271	8.08635	3.2881
gene32036	Sperm-specific protein PHI-3 (probable)	26.5815	24.4351	11.4865	2.31416
gene04161	Alphaalpha-trehalose-phosphate synthase [UDP-forming] 6 (AtTPS6) (putative)	26.5499	17.2146	13.1443	2.01988
gene19619	tRNA wybutosine synthesizing protein 2 homolog (similar to)	26.541	6.14936	6.71869	3.95032
gene13498	hypothetical protein	26.4711	7.89161	6.01842	4.39834
gene21793	Putative phagocytic receptor 1b Precursor (probable)	26.3715	16.1898	8.56357	3.0795
gene21384	DNA mismatch repair protein mutH (probable)	26.361	15.7032	4.41097	5.97623
gene09555	HIPL1 protein Precursor (similar to)	26.3597	13.8891	11.9188	2.21162
gene17701	Expansin-B3 (At-EXPB3) Precursor (similar to)	26.3362	20.2108	12.576	2.09416
gene10732	Probable serine/threonine-protein kinase At4g35230 (similar to)	26.3285	11.851	5.53188	4.75942
gene17345	Phosphoenolpyruvate carboxylase 1 (PEPCase 1) (probable)	26.3165	5.36081	1.81323	14.5136
gene29468	Probable polyamine oxidase 5 (AtPAO5) (putative)	26.3073	14.7194	3.26596	8.05499
gene21546	Probable NADP-dependent oxidoreductase P2 (putative)	26.305	22.9612	6.81543	3.85963
gene28620	Probable rhamnose biosynthetic enzyme 1 (similar to)	26.2525	13.7404	6.05394	4.33642
gene26019	GDSL esterase/lipase At1g74460 Precursor (putative)	26.2073	2.85424	0.591544	44.3032
gene08703	Peroxidase 16 (Atperox P16) Precursor (putative)	26.199	7.74085	1.69006	15.5018
gene32220	Guanosine-diphosphatase (GDPase) (probable)	26.1543	10.95	5.90048	4.43258
gene17879	Pectinesterase 51 (PE 51) Precursor (putative)	26.1528	5.80692	5.80113	4.50822
gene14875	Probable salt tolerance-like protein At1g78600	26.142	8.31978	6.95859	3.7568
gene30225	UPF0481 protein At3g47200 (probable)	26.1065	25.4928	8.24871	3.16491
gene02387	Histone-like protein HC2 (probable)	26.0968	7.69264	2.8721	9.08631
gene22512	Cullin-1 (probable)	26.0891	18.4248	5.31551	4.90812
gene15474	Probable plastid-lipid-associated protein 8 chloroplastic Precursor (putative)	26.0668	5.62619	1.38222	18.8586
gene22985	Mediator of RNA polymerase II transcription subunit 21 (probable)	26.0274	7.02748	5.94751	4.37618
gene11863	Elongation factor Ts (EF-Ts) (similar to)	26.0225	25.4352	12.2214	2.12926
gene32652	Origin recognition complex subunit 2 (probable)	26.0076	4.94583	1.84193	14.1197
gene13276	Paramyosin (probable)	26.0012	10.8984	6.57257	3.95602
gene16290	50S ribosomal protein L29 chloroplastic Precursor (similar to)	25.9988	12.1809	5.06274	5.13532
gene30397	Probable beta-13-galactosyltransferase 20 (putative)	25.9794	11.615	4.45732	5.82847
gene09669	Thioredoxin H-type (probable)	25.9506	9.35447	4.45613	5.82357
gene28873	Probable 3-hydroxyisobutyrate dehydrogenase mitochondrial (HIBADH) Precursor (similar to)	25.8796	11.3714	5.26858	4.91207
gene05736	Probable histone acetyltransferase HAC-like 1	25.8718	11.3197	2.37751	10.8819
gene32197	GDSL esterase/lipase At5g62930 (putative)	25.8323	9.20188	2.58038	10.011
gene22749	Upstream activation factor subunit spp27 (p27) (probable)	25.8304	17.7383	6.22449	4.1498
gene15151	Maf-like protein DDB_G0281937 (probable)	25.7977	19.4452	10.3721	2.48723
gene01332	Probable transporter MCH1	25.791	12.7252	10.9181	2.36222
gene07033	Lipoamide acyltransferase component of branched-chain alpha-keto acid dehydrogenase complex mitochondrial (E2) Precursor (probable)	25.7551	16.2961	9.75639	2.63982
gene28181	PRA1 family protein B2 (AtPRA1.B2) (probable)	25.7531	11.6662	11.765	2.18896
gene20048	Phosphatase IMPL1 chloroplastic Precursor (putative)	25.734	21.6801	10.942	2.35187
gene05417	17.4 kDa class III heat shock protein (AtHsp17.4B) (probable)	25.71	5.78061	4.84848	5.3027
gene17802	Glucan endo-13-beta-glucosidase-like protein 1 Precursor (similar to)	25.7063	21.2249	10.0135	2.56715
gene21342	UPF0557 protein C10orf119 homolog (probable)	25.6942	17.8374	8.31022	3.09188
gene17331	Probable anion transporter 5 Precursor (similar to)	25.6638	18.8721	8.92256	2.87628
gene02577	Splicing factor arginine/serine-rich 17B (probable)	25.6194	17.3183	9.8534	2.60005
gene15403	Multiple epidermal growth factor-like domains 6 Precursor (probable)	25.615	1.57762	0.294441	86.9952
gene16939	Preprotein translocase subunit secY chloroplastic Precursor (similar to)	25.5837	17.4072	11.4389	2.23656
gene07875	Pleckstrin homology domain-containing protein 1 (AtPH1) (similar to)	25.5644	12.9431	11.0819	2.30686
gene03607	Type I inositol-145-trisphosphate 5-phosphatase CVP2 (similar to)	25.5385	7.58078	2.08091	12.2727
gene13569	Thioredoxin H-type 9 (Trx-H-9) (similar to)	25.5204	11.776	8.56374	2.98005
gene31041	TBC1 domain family member 13 (probable)	25.4508	16.7129	12.1253	2.09899
gene32049	Mitochondrial antiviral-signaling protein (IPS-1) (probable)	25.4158	12.7649	3.97702	6.39066
gene32312	Probable protease htpX homolog	25.3962	12.6243	2.9104	8.72604
gene02337	Methionyl-tRNA synthetase (MetRS) (probable)	25.3794	8.22734	4.9754	5.10098
gene19505	BAH and coiled-coil domain-containing protein 1 (BAH domain-containing protein 2) (probable)	25.373	21.6488	12.1458	2.08903
gene02699	UDP-sulfoquinovose synthase chloroplastic Precursor (putative)	25.3059	15.0655	7.43356	3.40428
gene04677	Probable S-acyltransferase At1g69420 (similar to)	25.2715	20.0746	7.94253	3.18179
gene28564	OCIA domain-containing protein 1 (probable)	25.2604	6.80532	4.37877	5.76882
gene04691	DUF246 domain-containing protein At1g04910 (probable)	25.2312	13.5409	9.92062	2.54331
gene30262	Solute carrier family 35 member F2 (probable)	25.2157	68.5063	4.21945	5.97606
gene08495	Filament-like plant protein 6 (AtFPP6) (probable)	25.2144	8.56658	3.20385	7.87003
gene13660	Inhibitory regulator protein IRA2 (probable)	25.1591	13.708	4.94746	5.08526
gene20426	Glucan endo-13-beta-glucosidase 7 ((1->3)-beta-glucanase 7) Precursor (similar to)	25.0823	6.6919	2.30395	10.8866
gene28217	Probable serine/threonine-protein kinase DDB_G0267514	25.0551	12.8239	2.1014	11.923
gene11745	hypothetical protein	25.0469	18.0942	6.97149	3.59276
gene03755	X-linked retinitis pigmentosa GTPase regulator-interacting protein 1 (RPGR-interacting protein 1) (probable)	25.0395	10.575	5.57832	4.48871
gene10669	Protein FAR1-RELATED SEQUENCE 11 (probable)	25.0106	18.7877	12.3144	2.031
gene28179	Exocyst complex component 7 (rExo70) (probable)	24.9689	12.9352	11.873	2.10299
gene23087	RNA-binding protein with multiple splicing (RBP-MS) (probable)	24.9678	22.8591	11.7013	2.13376
gene01916	Protein yippee-like At4g27745 (putative)	24.9665	16.9723	10.2573	2.43402
gene14514	Senescence-associated protein DIN1 (similar to)	24.965	6.06934	7.91827	3.15284
gene16757	Vacuolar protein sorting-associated protein 54 (probable)	24.961	18.536	11.7084	2.13188
gene15198	hypothetical protein	24.9025	15.8514	7.71377	3.22831
gene04679	Protein UXT homolog (probable)	24.8581	18.9841	11.9542	2.07945
gene23995	Cyclin-I (probable)	24.8442	2.74748	1.17851	21.0811
gene09093	Glycogenin-1 (probable)	24.8316	1.85535	2.26097	10.9827
gene14745	Probable E3 ubiquitin-protein ligase HERC2	24.8122	16.8755	9.1183	2.72114
gene19283	LDLR chaperone MESD Precursor (probable)	24.7725	14.841	9.45505	2.62003
gene10086	Transmembrane 9 superfamily member 4 Precursor (probable)	24.744	14.0381	8.16339	3.0311
gene10610	Sodium/calcium exchanger 2 Precursor (probable)	24.741	12.8992	10.6308	2.3273
gene13398	Cytochrome P450 704C1 (probable)	24.731	15.5988	3.03298	8.15403
gene19578	Adenosine deaminase-like protein (probable)	24.7286	14.4317	6.23477	3.96625
gene18421	Transcription factor AS1 (AtMYB91) (putative)	24.7217	14.956	9.69683	2.54946
gene19918	DNA replication licensing factor mcm6 (similar to)	24.7106	19.1312	11.715	2.10931
gene05723	Formamidase (probable)	24.6719	5.26598	3.13886	7.86016
gene31182	3-isopropylmalate dehydratase large subunit (IPMI) (probable)	24.6308	13.8156	11.618	2.12005
gene14769	Pyridine nucleotide-disulfide oxidoreductase domain-containing protein 2 (putative)	24.5835	17.0567	8.19641	2.9993
gene04524	Anthocyanin 3'-O-beta-glucosyltransferase (3'GT) (probable)	24.5637	9.83842	7.26526	3.38098
gene13202	Keratin-associated protein 5-4 (UHS-Ser-2) (probable)	24.5527	11.102	3.85235	6.37343
gene26927	Cytospin-A-A (probable)	24.5523	8.23067	3.11787	7.87471
gene02555	IgLON family member 5 Precursor (probable)	24.4784	6.52038	4.85353	5.04343
gene24900	Trimethylamine dehydrogenase (TMADh) (probable)	24.4631	9.79117	5.8031	4.21551
gene29899	60S ribosome subunit biogenesis protein NIP7 homolog (putative)	24.4484	15.7636	10.5544	2.31643
gene11880	Exostosin-1 (probable)	24.4468	11.2271	4.41476	5.53752
gene17743	Double-stranded RNA-specific adenosine deaminase (DRADA) (probable)	24.3343	16.8195	11.6363	2.09124
gene02702	Zinc finger protein NUTCRACKER (similar to)	24.2449	15.3905	8.90306	2.72321
gene05128	Peptidyl-prolyl cis-trans isomerase CYP21-3 mitochondrial (PPIase CYP21-3) Precursor (similar to)	24.2393	17.2006	12.0658	2.00892
gene10758	Peroxidase 20 (Atperox P20) Precursor (similar to)	24.1667	2.34084	0.374327	64.5604
gene10785	Endonuclease (probable)	24.164	12.036	4.02374	6.00538
gene31422	hypothetical protein	24.1267	9.5847	6.03147	4.00014
gene30960	Arylsulfatase A family protein (probable)	24.1226	3.25187	0.200717	120.182
gene29045	hypothetical protein	24.0262	3.36088	3.22126	7.45864
gene25483	Probable alpha-glucosidase Os06g0675700 Precursor (similar to)	23.9954	16.2921	10.5102	2.28305
gene20424	Probable serine/threonine-protein kinase At1g01540 (similar to)	23.9045	10.3922	4.01911	5.94772
gene01806	Transketolase (TK) (probable)	23.8576	7.30796	9.46394	2.5209
gene03527	UPF0717 protein YJL055W (probable)	23.8392	15.1885	8.62365	2.7644
gene20052	Probable RNA 3'-terminal phosphate cyclase-like protein (similar to)	23.8247	23.4468	10.5387	2.26069
gene06661	Prolyl 4-hydroxylase subunit alpha-1 Precursor (probable)	23.7969	15.8753	8.31674	2.86133
gene28288	Aspartyl/glutamyl-tRNA(Asn/Gln) amidotransferase subunit B (Asp/Glu-ADT subunit B) (similar to)	23.7681	20.6037	11.5081	2.06533
gene09601	ABC transporter B family member 1 (ABC transporter ABCB.1) (putative)	23.766	8.84186	4.10975	5.78283
gene22172	Geranyltranstransferase (putative)	23.7566	6.57934	0.897619	26.4662
gene10077	DNA (cytosine-5)-methyltransferase CMT3 (similar to)	23.7521	15.554	5.16633	4.59747
gene29764	Receptor-like protein kinase HSL1 Precursor (similar to)	23.71	16.8831	8.26557	2.86853
gene23455	Vacuolar protein sorting-associated protein 24 homolog 1 (AtVPS24-1) (similar to)	23.6911	13.6718	6.26296	3.78273
gene13642	Tyrosyl-tRNA synthetase (TyrRS) (probable)	23.6591	13.1562	5.45427	4.33773
gene25801	Flavonoid 3'-monooxygenase (similar to)	23.614	37.8524	0.496106	47.5987
gene26241	Vegetative incompatibility protein HET-E-1 (probable)	23.6121	16.8845	11.2843	2.09247
gene04097	MLP-like protein 34 (similar to)	23.5907	0.945966	0.274423	85.9648
gene15271	GTPase-activating protein GYP7 (probable)	23.5815	17.8059	11.0004	2.14369
gene01227	HAUS augmin-like complex subunit 2 (probable)	23.58	11.8522	4.49617	5.24445
gene18994	Protein ABIL1 (AtABIL1) (similar to)	23.5695	14.6205	10.1219	2.32855
gene09143	Chromosome-associated kinesin KIF4A (Chromokinesin-A) (probable)	23.4602	10.7529	3.16347	7.41596
gene01439	Photosystem I reaction center subunit V chloroplastic Precursor (similar to)	23.4477	2.14505	0.45475	51.5619
gene03191	TBC1 domain family member 15 (probable)	23.4115	12.1545	6.79818	3.4438
gene01689	Auxin-induced protein X10A (similar to)	23.3407	21.2657	8.443	2.7645
gene04012	tRNA-specific 2-thiouridylase mnmA (probable)	23.3382	18.6998	10.4961	2.22352
gene08908	Inositol 2-dehydrogenase (MI 2-dehydrogenase) (probable)	23.3309	11.3736	6.18569	3.77176
gene09354	Probable inactive receptor kinase RLK902 Precursor (putative)	23.3287	7.95887	1.16891	19.9575
gene19292	Synaptic vesicle membrane protein VAT-1 homolog (probable)	23.316	17.3697	10.9062	2.13787
gene16520	Pollen-specific protein SF21 (putative)	23.2864	13.3789	3.76736	6.1811
gene03219	Coiled-coil domain-containing protein 154 (probable)	23.2645	13.7627	9.76029	2.38359
gene01995	Cytochrome b6-f complex iron-sulfur subunit chloroplastic (RISP) Precursor (similar to)	23.2378	4.04251	0.70372	33.0214
gene17600	Ubiquitin-like protein SMT3 (similar to)	23.1539	3.26124	1.94345	11.9138
gene00429	IMP-specific 5'-nucleotidase 1 (probable)	23.1506	13.5151	9.27434	2.4962
gene11425	23 kDa integral membrane protein (probable)	23.0246	8.99828	7.85322	2.93186
gene16608	Putative GPI-anchor transamidase (GPI transamidase) Precursor (similar to)	23.0115	16.2194	10.7935	2.13198
gene14674	hypothetical protein	22.9814	8.18276	7.37687	3.11534
gene18178	Ankyrin repeat-containing protein At5g02620 (similar to)	22.9747	13.9052	5.26159	4.3665
gene24430	Enoyl-[acyl-carrier-protein] reductase [NADH] chloroplastic Precursor (putative)	22.968	8.74614	2.64313	8.68972
gene11820	Transmembrane protein 87B Precursor (probable)	22.9668	16.2639	7.08565	3.24131
gene22044	CMP-N-acetylneuraminate-beta-galactosamide-alpha-2 3-sialyltransferase (Beta-galactoside alpha-23-sialyltransferase) (probable)	22.9503	10.3673	7.25961	3.16136
gene00136	Gamma-interferon-inducible lysosomal thiol reductase Precursor (probable)	22.9274	9.1586	2.22741	10.2933
gene01036	hypothetical protein	22.916	19.1791	10.5389	2.17441
gene03722	Nuclease S1 Precursor (probable)	22.9054	19.3973	8.13218	2.81663
gene29347	Anthocyanin 5-aromatic acyltransferase (5AT) (probable)	22.8862	3.1164	0.45288	50.5347
gene10199	hypothetical protein	22.8764	16.2201	7.08313	3.2297
gene23344	Nitrilase homolog 1 (probable)	22.8555	14.7232	9.59241	2.38266
gene09632	Epoxide hydrolase 4 (probable)	22.8546	11.4561	5.95593	3.83729
gene02174	Flavoprotein wrbA (probable)	22.8446	11.1199	8.65111	2.64066
gene20190	Protein BTN2 (probable)	22.8201	9.70236	9.11362	2.50396
gene23866	Bromodomain-containing protein DDB_G0271118 (probable)	22.7426	1.08232	0.223825	101.609
gene12692	Mitogen-activated protein kinase kinase 2 (MAP kinase kinase 2) (similar to)	22.7324	14.8181	7.16924	3.17082
gene18891	Arginine/serine-rich-splicing factor RSP41 (similar to)	22.7211	19.6593	10.7701	2.10965
gene29522	Farnesyltranstransferase Precursor (putative)	22.6821	12.254	7.11067	3.18987
gene22925	Probable receptor-like protein kinase At2g42960 (putative)	22.6576	10.7078	8.47365	2.67388
gene00805	Serine carboxypeptidase-like 34 Precursor (similar to)	22.637	9.46581	8.31394	2.72278
gene16333	Putative mediator of RNA polymerase II transcription subunit 26 (probable)	22.6222	5.22059	1.70961	13.2324
gene27357	Cytokinin-O-glucosyltransferase 2 (AtZOG2) (similar to)	22.6214	13.5984	10.4993	2.15457
gene13902	Blue copper protein Precursor (probable)	22.6078	8.52989	3.16343	7.14661
gene31596	Rab9 effector protein with Kelch motifs (probable)	22.5727	8.28596	5.9967	3.76418
gene12757	Protein AIR2 (probable)	22.5625	10.9526	9.17427	2.45932
gene20647	hypothetical protein	22.5353	12.9815	9.56124	2.35694
gene25686	DUF246 domain-containing protein At1g04910 (probable)	22.5215	15.0379	6.82191	3.30134
gene15277	UPF0255 protein VV1_0328 (probable)	22.4851	9.31111	5.66601	3.96842
gene07882	Villin-1 (putative)	22.4779	14.8975	6.14811	3.65606
gene08630	Protein tssc1 homolog (probable)	22.4576	9.66567	3.31077	6.78319
gene32578	Acylamino-acid-releasing enzyme (AARE) (probable)	22.4155	23.2763	8.77319	2.555
gene19713	Solute carrier family 22 member 3 (probable)	22.4074	1.44809	0.354261	63.2511
gene03381	hypothetical protein	22.3929	11.4791	3.86647	5.79156
gene30744	Putative serine/threonine-protein kinase receptor (SRK) Precursor (probable)	22.3821	11.0992	7.00823	3.19369
gene16200	ABC transporter G family member 3 (ABC transporter ABCG.3) (similar to)	22.3332	17.1136	7.58293	2.94519
gene08612	Alcohol dehydrogenase-like 7 (putative)	22.3077	11.8257	6.78338	3.28858
gene10399	Superoxide dismutase [Cu-Zn] (similar to)	22.2758	13.9234	9.96855	2.23461
gene15702	Ethylene-responsive transcription factor WIN1 (similar to)	22.2611	4.65337	4.8419	4.59759
gene07356	D-arabinose 1-dehydrogenase (probable)	22.2402	16.2893	9.64478	2.30594
gene26047	Galactoside 2-alpha-L-fucosyltransferase (similar to)	22.2362	14.727	1.45211	15.313
gene13192	Glutaminyl-peptide cyclotransferase (similar to)	22.2043	11.9247	5.38384	4.12425
gene21464	Probable gibberellin receptor GID1L3	22.1976	7.06906	8.17809	2.71427
gene06212	Polygalacturonase At1g48100 (PG) Precursor (probable)	22.1895	0.3764	0.0831346	266.91
gene06244	Aspartate-semialdehyde dehydrogenase (ASA dehydrogenase) (probable)	22.1826	11.2116	6.92513	3.20321
gene17333	Receptor-like protein kinase THESEUS 1 Precursor (putative)	22.178	10.133	3.35893	6.60271
gene24438	hypothetical protein	22.1586	16.7247	7.13437	3.1059
gene08175	Zinc finger and SCAN domain-containing protein 29 (probable)	22.1509	4.20158	5.51651	4.01539
gene32083	DNA primase small subunit (p49) (probable)	22.1456	12.6038	5.08749	4.35295
gene18926	Putative apospory-associated protein C	22.1388	8.81394	4.50385	4.91553
gene17942	Serine/threonine-protein kinase PBS1 (probable)	22.1284	17.6346	9.30714	2.37757
gene10189	Protein WDFY4 (similar to)	22.1232	5.61681	1.69592	13.045
gene17686	Ribulose bisphosphate carboxylase small chain chloroplastic (RuBisCO small subunit) Precursor (similar to)	22.1223	2.86398	1.85528	11.924
gene32403	DNA-directed RNA polymerase subunit beta' (probable)	22.1098	16.7363	7.03609	3.14234
gene21292	conserved hypothetical protein	22.1025	11.5639	4.69656	4.7061
gene04774	Zinc finger CCCH domain-containing protein 24 (AtC3H24) (putative)	22.0746	18.7129	10.3222	2.13856
gene30862	DNA replication licensing factor mcm5-A (xMCM5-A) (similar to)	22.0579	16.1574	6.40039	3.44633
gene09983	Cytochrome P450 71A8 (similar to)	22.0546	14.3137	8.90789	2.47585
gene10149	Thiopurine S-methyltransferase (probable)	22.0517	7.39239	4.55843	4.83758
gene04667	Cell division topological specificity factor (probable)	21.9799	18.7537	10.7967	2.0358
gene15915	Aspartic proteinase nepenthesin-1 Precursor (probable)	21.8849	2.25483	0.268256	81.5822
gene16519	Superoxide dismutase [Fe] (probable)	21.8755	9.30412	7.25044	3.01713
gene32006	hypothetical protein	21.8368	12.139	8.33818	2.61889
gene23186	ABC transporter G family member 28 (ABC transporter ABCG.28) (similar to)	21.8047	19.2145	10.3698	2.1027
gene11481	Serine/threonine-protein kinase 38-like (probable)	21.796	18.7498	8.06655	2.70202
gene30329	Putative F-box/FBD/LRR-repeat protein At5g22610 (probable)	21.7785	18.9118	10.1569	2.14422
gene14338	DNA-directed RNA polymerases I II and III subunit RPABC1 (RNA polymerases I II and III subunit ABC1) (probable)	21.737	16.7737	5.10136	4.26102
gene10269	hypothetical protein	21.733	13.0915	9.57367	2.27008
gene27277	Mediator of RNA polymerase II transcription subunit 21 (probable)	21.7312	8.93469	9.74574	2.22982
gene27838	hypothetical protein	21.7262	11.1648	7.23355	3.00354
gene27760	Ankyrin repeat PH and SEC7 domain containing protein secG (probable)	21.667	5.42788	2.49811	8.67334
gene02119	Probable 1-acyl-sn-glycerol-3-phosphate acyltransferase 5 (putative)	21.6601	9.91827	6.5495	3.30715
gene32248	Monocopper oxidase-like protein SKU5 Precursor (putative)	21.6569	5.84182	0.456904	47.3993
gene05527	Cycloartenol synthase (AtCYC) (putative)	21.6386	19.504	9.36859	2.30969
gene13628	Protein kinase APK1B chloroplastic Precursor (similar to)	21.5927	9.99949	6.20196	3.48159
gene12462	Multidrug and toxin extrusion protein 1 (hMATE-1) (probable)	21.5581	7.5541	5.26318	4.09602
gene03099	Protein WAX2 (probable)	21.4889	12.6116	7.45501	2.88248
gene25988	Probable glutathione S-transferase	21.4825	4.96113	1.80765	11.8842
gene25847	Putative protein TPRXL (probable)	21.4669	11.8595	9.94005	2.15964
gene28535	Polyadenylate-binding protein 2 (Poly(A)-binding protein 2) (similar to)	21.4044	24.1065	5.39951	3.96414
gene09232	Probable RING-H2 finger protein ATL5G	21.3784	5.98584	4.1416	5.16188
gene01994	Equilibrative nucleoside transporter 4 (probable)	21.3769	14.4828	6.80257	3.14247
gene02322	60S ribosomal protein L6 mitochondrial (similar to)	21.292	8.64301	5.99333	3.55261
gene28904	Alpha-L-fucosidase 1 (AtFUC1) Precursor (similar to)	21.2842	17.7415	9.88721	2.1527
gene26228	Cytochrome P450 94A2 (probable)	21.2446	9.72031	2.1402	9.92649
gene22183	RING-H2 zinc finger protein RHA2a (similar to)	21.2295	19.2249	9.13816	2.32318
gene13457	Acyl-coenzyme A oxidase 4 peroxisomal (AOX 4) (putative)	21.1965	4.43297	3.17073	6.68507
gene18843	Lactosylceramide 4-alpha-galactosyltransferase (probable)	21.1478	7.24672	8.1872	2.58303
gene04435	Expansin-A1 (AtEXPA1) Precursor (similar to)	21.1327	2.02602	0.400918	52.7108
gene28497	Glucose and ribitol dehydrogenase (similar to)	21.1304	10.2879	4.86748	4.34114
gene22060	Fatty acyl-CoA reductase 3 (putative)	21.095	5.12991	1.70382	12.381
gene16584	Probable WRKY transcription factor 74	21.0732	5.51076	5.25389	4.01098
gene20513	Pentatricopeptide repeat-containing protein At4g04790 mitochondrial Precursor (probable)	21.0323	25.5241	10.113	2.07973
gene19188	hypothetical protein	21.0142	8.70382	10.3386	2.03261
gene27495	Dystrophin isoforms A/C/F/G/H (DmDYS) (probable)	20.9814	13.8531	10.119	2.07347
gene30024	Transcription factor MYB39 (AtMYB39) (similar to)	20.9783	1.58053	0.0680857	308.116
gene29496	50S ribosomal protein L1 chloroplastic Precursor (similar to)	20.9532	15.6886	8.31542	2.5198
gene12294	Transcription factor TCP7 (probable)	20.9167	7.29476	7.69736	2.71738
gene23574	Probable protein phosphatase 2C 66 (AtPP2C66)	20.9078	14.1161	9.18128	2.27723
gene06302	Homeobox protein Hox-B7 (probable)	20.9075	4.21217	2.83402	7.37733
gene19208	Alanyl-tRNA synthetase (AlaRS) (probable)	20.899	6.76794	3.81441	5.47895
gene18785	Reticulon-like protein B12 (AtRTNLB12) (probable)	20.8406	6.70704	2.13089	9.78022
gene04984	50S ribosomal protein L35 chloroplastic Precursor (similar to)	20.8306	10.8758	3.87729	5.37245
gene24236	hypothetical protein	20.7927	9.85726	9.66539	2.15125
gene25018	Receptor-like protein kinase THESEUS 1 Precursor (similar to)	20.7919	13.0809	10.2041	2.0376
gene15148	Cytosolic purine 5'-nucleotidase (probable)	20.7746	11.575	7.33321	2.83295
gene02612	Aminoacyl tRNA synthetase complex-interacting multifunctional protein 2 (probable)	20.723	2.30437	2.46893	8.39352
gene10071	Omega-6 fatty acid desaturase chloroplastic Precursor (putative)	20.707	13.7329	8.86545	2.33569
gene22520	Putative FBD-associated F-box protein At5g50270 (probable)	20.7032	10.1988	9.84726	2.10244
gene05176	Submandibular gland peptide T (SGP-T) Precursor (probable)	20.7004	2.36421	0.736901	28.0912
gene08288	hypothetical protein	20.666	7.17956	8.98118	2.30103
gene27811	Cyclin-P3-1 (CycP3) (similar to)	20.6186	7.15713	3.86101	5.3402
gene30993	hypothetical protein	20.5991	9.3205	0.551956	37.3201
gene10023	1-aminocyclopropane-1-carboxylate oxidase homolog 2 (putative)	20.565	5.57766	6.42066	3.20294
gene07345	B3 domain-containing transcription factor VRN1 (probable)	20.5604	10.5247	6.65598	3.08901
gene24056	Cyclin-dependent kinase inhibitor 6 (probable)	20.5465	10.8433	3.65462	5.62207
gene02590	F-box protein At3g12350 (probable)	20.5371	12.7809	9.93032	2.06812
gene31817	Homeobox protein BEL1 homolog (probable)	20.5299	11.4436	5.71752	3.59071
gene15990	Pyrophosphate-energized vacuolar membrane proton pump 1 (H(+)-PPase 1) (similar to)	20.5233	10.6554	3.12362	6.57035
gene21314	HMG1/2-like protein (probable)	20.5133	6.83199	2.70347	7.58777
gene23664	L-aminoadipate-semialdehyde dehydrogenase-phosphopantetheinyl transferase (AASD-PPT) (probable)	20.5056	14.7578	9.7419	2.10489
gene17299	Agropine synthesis reductase (probable)	20.4823	11.0069	7.77221	2.63533
gene08094	Legumin B basic chain Precursor (probable)	20.4764	3.58531	1.33667	15.319
gene26776	ATP-dependent Clp protease ATP-binding subunit clpA homolog CD4B chloroplastic Precursor (probable)	20.4368	11.4787	10.0202	2.03956
gene22061	Fatty acyl-CoA reductase 1 (putative)	20.4367	4.52879	1.51805	13.4624
gene05742	F-box/kelch-repeat protein At3g06240 (probable)	20.4322	13.9753	6.51296	3.13717
gene31802	hypothetical protein	20.4292	18.7486	10.03	2.0368
gene28844	Protein WAX2 (putative)	20.4276	7.99354	2.49015	8.20336
gene28686	Secretion-regulating guanine nucleotide exchange factor (DelGEF) (probable)	20.4124	15.3522	9.87456	2.06717
gene32184	1-deoxy-D-xylulose 5-phosphate reductoisomerase chloroplastic (1-deoxyxylulose-5-phosphate reductoisomerase) Precursor (similar to)	20.3999	16.3733	9.97133	2.04586
gene24916	Protein FAR1-RELATED SEQUENCE 5 (probable)	20.3887	14.2685	5.76457	3.53691
gene01960	Universal stress protein A-like protein (probable)	20.3681	9.70294	4.98237	4.08804
gene23125	Agglutinin (probable)	20.3538	12.6102	8.94625	2.27512
gene34122	Structural maintenance of chromosomes protein 2-2 (AtSMC2-2) (similar to)	20.3472	15.1259	9.5445	2.13182
gene27058	Probable receptor protein kinase TMK1 Precursor (similar to)	20.3219	11.4819	5.77579	3.51846
gene24850	Cyclic phosphodiesterase (CPDase) (putative)	20.3081	9.43406	7.9269	2.56192
gene09731	UPF0497 membrane protein At2g28370 (putative)	20.3059	8.85518	8.29998	2.4465
gene30514	Nudix hydrolase 18 mitochondrial (AtNUDT18) Precursor (similar to)	20.295	9.49191	2.39298	8.48106
gene26102	Peptidoglycan DL-endopeptidase cwlO Precursor (probable)	20.29	14.6639	8.13096	2.4954
gene11340	Acid phosphatase 1 Precursor (probable)	20.2898	8.94548	9.22132	2.20031
gene14192	hypothetical protein	20.2821	11.8805	6.43342	3.15261
gene00939	Exostosin-1 (probable)	20.2608	12.8306	10.125	2.00106
gene01385	23-bisphosphoglycerate-dependent phosphoglycerate mutase (Phosphoglyceromutase) (probable)	20.2071	10.3489	8.11774	2.48926
gene32310	ATP-dependent Clp protease ATP-binding subunit clpA homolog (probable)	20.1598	17.6776	9.02588	2.23355
gene19953	MOSC domain-containing protein 2 mitochondrial Precursor (probable)	20.1064	8.08707	2.62875	7.64866
gene20923	Periostin (PN) Precursor (probable)	20.1046	12.7292	6.93578	2.89868
gene27440	Calcium-dependent protein kinase 11 (AtCDPK2) (putative)	20.1008	11.1532	8.33994	2.41019
gene26124	Glycosyltransferase QUASIMODO1 (probable)	20.0773	11.5343	8.99188	2.23283
gene32550	Micronuclear linker histone-gamma (probable)	20.0723	14.926	2.95169	6.80029
gene00630	Thioredoxin H-type 2 (Trx-H-2) (similar to)	20.0723	7.35029	5.32567	3.76897
gene08442	Peptidyl-prolyl cis-trans isomerase G (Peptidyl-prolyl isomerase G) (probable)	20.0584	12.3704	9.00704	2.22696
gene19314	Glutamic acid-rich protein precursor (probable)	20.0551	19.3146	4.99586	4.01434
gene16256	ABC transporter G family member 11 (ABC transporter ABCG.11) (probable)	20.0124	17.6668	5.20799	3.84263
gene21247	Monocopper oxidase-like protein SKS1 Precursor (putative)	19.9993	9.25154	4.1671	4.79933
gene20084	Photosystem I reaction center subunit III chloroplastic Precursor (similar to)	19.9862	4.74251	3.38406	5.90599
gene26029	Chlorophyll a-b binding protein P4 chloroplastic Precursor (putative)	19.9817	3.74223	1.09587	18.2335
gene11243	Protein tolB Precursor (probable)	19.9756	11.2305	7.73399	2.58283
gene00999	hypothetical protein	19.9582	13.8247	8.93916	2.23267
gene03038	Wall-associated receptor kinase-like 14 Precursor (probable)	19.9558	9.00397	5.07556	3.93174
gene11152	Glutaredoxin-like protein YDR286C (probable)	19.9506	11.9854	7.37951	2.70351
gene15619	hypothetical protein	19.9335	13.2832	7.81232	2.55155
gene05262	Glutamyl-Q tRNA(Asp) synthetase (Glu-Q-RSs) (probable)	19.8996	21.2814	7.67883	2.59149
gene01912	Oligopeptide transporter 7 (AtOPT7) (putative)	19.8993	22.5777	6.7301	2.95677
gene16592	Putative F-box/FBD/LRR-repeat protein At4g03220 (probable)	19.8724	2.71327	2.69912	7.36253
gene01799	hypothetical protein	19.8696	22.4704	9.75764	2.03631
gene29777	OPA3-like protein (probable)	19.852	14.5389	9.68409	2.04996
gene14156	Nitrogenase iron-iron protein delta chain (probable)	19.8277	11.3802	9.86105	2.01071
gene24745	Tyrosine-protein kinase BAZ1B (probable)	19.7747	13.7114	9.49076	2.08358
gene14617	Myosin-3 (probable)	19.7439	21.211	5.59723	3.52744
gene21066	hypothetical protein	19.7372	6.5414	2.16828	9.1027
gene02333	Heparan-alpha-glucosaminide N-acetyltransferase (probable)	19.6918	13.1787	9.8303	2.00318
gene15475	Selenoprotein H (SelH) (probable)	19.6227	7.41291	3.76155	5.21666
gene05164	Beta-D-xylosidase 1 (AtBXL1) Precursor (similar to)	19.6059	6.25154	0.505331	38.798
gene20341	Chlorophyllase-1 (AtCLH1) (putative)	19.5779	4.13624	4.54614	4.30649
gene34119	Putative disease resistance RPP13-like protein 1 (probable)	19.4803	15.2172	6.69234	2.91083
gene23973	Cellulose synthase-like protein H1 (probable)	19.472	12.3846	5.66854	3.4351
gene06301	MADS-box transcription factor 17 (probable)	19.469	2.86949	0.32339	60.2028
gene06461	Probable S-acyltransferase At3g26935 (putative)	19.4577	6.40555	5.3159	3.66027
gene29791	hypothetical protein	19.3734	11.2378	6.70106	2.8911
gene26095	Glycerophosphoryl diester phosphodiesterase (Glycerophosphodiester phosphodiesterase) Precursor (probable)	19.3637	15.2362	7.20622	2.68708
gene08621	4-coumarate--CoA ligase-like 5 (At4CL9) (putative)	19.2978	8.2735	6.61309	2.91812
gene08691	3-ketoacyl-CoA synthase 10 (KCS-10) (similar to)	19.2896	10.2619	2.3738	8.12604
gene04620	Triose phosphate/phosphate translocator chloroplastic (cTPT) Precursor (similar to)	19.2646	11.4529	1.25087	15.401
gene03451	EH domain-containing protein 1 (similar to)	19.2423	11.6219	8.28976	2.32121
gene27505	Xyloglucan galactosyltransferase KATAMARI1 homolog (probable)	19.2389	9.4277	2.85895	6.72935
gene23779	Putative zinc metalloprotease slr1821 (probable)	19.2347	15.6968	8.8642	2.16994
gene22780	Chromatin structure-remodeling complex protein BSH (AtBSH) (putative)	19.2324	15.9832	9.50689	2.023
gene09387	hypothetical protein	19.2198	7.14492	1.86538	10.3034
gene04148	Transmembrane anterior posterior transformation protein 1 homolog (probable)	19.2082	11.8272	8.11177	2.36794
gene20287	Ent-copalyl diphosphate synthase chloroplastic (Ent-CDP synthase) Precursor (similar to)	19.1976	11.9235	8.54786	2.2459
gene01614	DNA replication licensing factor mcm4 (probable)	19.1975	13.4143	4.68188	4.10037
gene00095	Cytokinin-O-glucosyltransferase 1 (AtZOG1) (probable)	19.1893	19.2946	5.81752	3.29854
gene20008	Potassium transporter 11 (AtPOT11) (similar to)	19.1343	16.1318	7.07318	2.7052
gene21378	Myosin-11 (probable)	19.1265	21.7922	5.42686	3.52441
gene06584	Long-chain-fatty-acid--CoA ligase 1 (LACS 1) (probable)	19.1243	17.8126	7.93306	2.41071
gene21026	Peptide-N4-(N-acetyl-beta-glucosaminyl)asparagine amidase A heavy chain (probable)	19.1018	10.8673	8.53742	2.23742
gene10313	hypothetical protein	19.0909	12.8794	8.38393	2.27708
gene07737	Probable adenylate kinase 2 chloroplastic (AK 2) Precursor (similar to)	19.0805	12.8189	6.84225	2.78864
gene22301	GDSL esterase/lipase At1g54790 Precursor (putative)	19.0715	1.6656	0.424688	44.9072
gene22006	Putative low molecular weight protein-tyrosine-phosphatase slr0328 (probable)	19.0522	11.4457	7.74024	2.46145
gene23938	Glutamate receptor 3.4 (AtGLR4) Precursor (similar to)	19.0154	14.4432	8.1315	2.33848
gene27354	Protein Jade-1 (probable)	19.0084	9.60957	3.77209	5.03922
gene15487	Guanine nucleotide-binding protein alpha-1 subunit (GP-alpha-1) (similar to)	19.0056	10.0086	4.07314	4.66608
gene04332	Lateral signaling target protein 2 homolog (probable)	18.999	6.09108	2.93471	6.47391
gene04341	Translation initiation factor IF-2 (probable)	18.9901	10.3179	7.95866	2.3861
gene05859	Lys-63-specific deubiquitinase BRCC36 (probable)	18.9859	13.7447	7.88903	2.40662
gene22581	17.8 kDa class I heat shock protein (AtHsp17.8) (probable)	18.9747	11.2483	3.55056	5.34414
gene00679	Tripartite motif-containing protein 71 (probable)	18.9714	5.88602	0.696333	27.2447
gene10042	Translation initiation factor IF-2 (probable)	18.9666	9.11111	3.40958	5.56274
gene05429	GDSL esterase/lipase 1 Precursor (probable)	18.9576	2.23502	0.086309	219.648
gene08988	Peptidyl-tRNA hydrolase 2 mitochondrial (PTH 2) Precursor (probable)	18.9261	13.4663	8.93998	2.11702
gene19984	Multiple RNA-binding domain-containing protein 1 (probable)	18.9206	14.9022	5.77928	3.27386
gene03612	Repressor of RNA polymerase III transcription MAF1 homolog (probable)	18.8713	10.6636	7.62734	2.47416
gene30755	tRNA (guanine-N(7)-)-methyltransferase (probable)	18.8471	6.53241	6.18013	3.04963
gene12097	Upstream stimulatory factor (USF) (probable)	18.8444	8.81594	3.58117	5.26208
gene19293	hypothetical protein	18.8284	7.76714	4.67756	4.02526
gene19179	Cytochrome P450 82A3 (probable)	18.766	11.1491	4.95542	3.78697
gene27156	Secologanin synthase (SLS) (similar to)	18.7617	2.98908	1.44537	12.9805
gene06964	Oxysterol-binding protein-related protein 3 (OSBP-related protein 3) (probable)	18.7567	6.98071	1.66529	11.2633
gene16768	Cytochrome P450 97B2 (probable)	18.7362	12.2625	4.56436	4.10489
gene34666	Chlorophyll a-b binding protein 40 chloroplastic (LHCP) Precursor	18.7269	0.341346	0.165992	112.818
gene09515	Putative disease resistance RPP13-like protein 1 (probable)	18.7235	6.88295	2.90562	6.44388
gene25112	Protein RUPTURED POLLEN GRAIN 1 (probable)	18.6859	3.66012	3.76833	4.95867
gene05031	30S ribosomal protein S6 (probable)	18.6841	15.6089	8.18945	2.28148
gene28994	DNA-directed RNA polymerase III subunit RPC9 (RNA polymerase III subunit C9) (probable)	18.6316	13.7365	8.63461	2.15778
gene27740	Probable indole-3-acetic acid-amido synthetase GH3.6 (OsGH3-6)	18.6039	6.59431	4.41651	4.21236
gene30976	Probable protein arginine N-methyltransferase 4.2 (similar to)	18.5654	14.5888	8.40146	2.20978
gene20000	Probable calcium-binding protein CML22 (similar to)	18.5492	9.42221	4.21156	4.40437
gene17923	hypothetical protein	18.5456	9.22708	7.7251	2.40069
gene13015	Malignant fibrous histiocytoma-amplified sequence 1 homolog (probable)	18.5037	13.2786	6.94321	2.66501
gene20759	Xylosyltransferase 1 (probable)	18.4867	9.53398	8.17313	2.26189
gene16760	Chromodomain-helicase-DNA-binding protein 5 (CHD-5) (similar to)	18.4778	16.0321	7.76174	2.38063
gene21425	LRR receptor-like serine/threonine-protein kinase GSO1 Precursor (probable)	18.4651	9.02994	5.83647	3.16375
gene19850	Root phototropism protein 3 (probable)	18.4581	2.44389	1.47142	12.5444
gene25805	Glucan endo-13-beta-glucosidase-like protein 3 Precursor (similar to)	18.4549	1.01098	1.03295	17.8662
gene31890	Armadillo repeat-containing protein 6 (probable)	18.4471	9.24126	3.13905	5.87666
gene14290	Peptide transporter PTR1 (probable)	18.4222	3.13267	0.679252	27.1213
gene21982	Putative calcium-transporting ATPase 11 plasma membrane-type	18.3924	11.4952	4.94932	3.71615
gene10191	hypothetical protein	18.3907	6.17221	1.41435	13.0029
gene14806	ABC transporter G family member 12 (ABC transporter ABCG.12) (putative)	18.3856	16.1643	7.31813	2.51233
gene12008	PAX-interacting protein 1 (probable)	18.3716	11.0696	6.21994	2.95366
gene11598	Heparanase-like protein 3 Precursor (similar to)	18.3513	4.41813	0.76532	23.9787
gene02698	Fatty acid desaturase 2 (Delta(6) desaturase) (probable)	18.3314	4.71096	0.424433	43.1904
gene16804	Photosystem I reaction center subunit XI chloroplastic (PSI-L) Precursor (putative)	18.3292	1.63596	0.472436	38.7972
gene04477	Putative phospholipid-transporting ATPase 9 (AtALA9)	18.3029	5.07115	4.01712	4.55622
gene21803	Trigger factor (TF) (probable)	18.2864	9.64849	5.19297	3.52138
gene14171	Glycine-rich RNA-binding protein 2 mitochondrial (AtGRP2) Precursor (similar to)	18.2696	7.27712	4.8654	3.75501
gene30140	Delta(14)-sterol reductase (probable)	18.2537	11.0542	4.51084	4.04663
gene07950	BAG family molecular chaperone regulator 1 (BAG-1) (probable)	18.2531	3.94925	3.95183	4.6189
gene32040	DNA double-strand break repair rad50 ATPase (probable)	18.2428	13.796	6.71773	2.71561
gene00564	AP-3 complex subunit beta-1 (probable)	18.2326	4.20284	1.34943	13.5114
gene23930	Protein Niban (probable)	18.2299	3.66999	0.898271	20.2944
gene11915	33 kDa ribonucleoprotein chloroplastic Precursor (probable)	18.1812	18.1548	8.61415	2.11062
gene10289	Methylthioribulose-1-phosphate dehydratase (MTRu-1-P dehydratase) (probable)	18.1761	6.40328	2.54253	7.14883
gene09481	ER degradation-enhancing alpha-mannosidase-like 1 (probable)	18.1308	14.3264	7.03025	2.57897
gene07983	Laccase-4 Precursor (putative)	18.1132	1.17259	0.428112	42.3095
gene20928	Exostosin-2 (probable)	18.1091	7.06769	4.18291	4.32931
gene15589	Spore coat protein SP96 (probable)	18.1001	13.3079	6.93156	2.61126
gene15062	Wall-associated receptor kinase-like 14 Precursor (probable)	18.087	9.41373	5.28866	3.41995
gene14987	Lariat debranching enzyme (AtDBR1) (similar to)	18.0188	11.5829	8.9244	2.01904
gene18720	Protein FAM126B (probable)	17.9707	3.0994	0.984006	18.2628
gene17888	Chromatin assembly factor 1 subunit B (CAF-1 subunit B) (probable)	17.9639	11.5364	4.18638	4.29104
gene18627	Granule-bound starch synthase 1 chloroplastic/amyloplastic (GBSS-I) Precursor (putative)	17.9511	10.9184	6.511	2.75705
gene29858	Glucan endo-13-beta-glucosidase 6 ((1->3)-beta-glucanase 6) Precursor (putative)	17.9249	9.63445	7.39218	2.42485
gene12150	Putative caffeoyl-CoA O-methyltransferase At1g67980 (CCoAOMT)	17.9099	39.2588	4.21885	4.2452
gene05281	Nucleoside diphosphate kinase (NDK) (probable)	17.8956	8.63031	3.30689	5.4116
gene05608	Receptor protein kinase CLAVATA1 Precursor (similar to)	17.8777	12.3422	5.52229	3.23736
gene05963	hypothetical protein	17.8364	14.9573	8.8675	2.01143
gene10169	Endothelial monocyte-activating polypeptide 2 (probable)	17.8092	11.5354	7.09503	2.5101
gene21621	Fimbrin-like protein 2 (putative)	17.798	6.72226	2.61716	6.80049
gene11056	L-ascorbate oxidase (Ascorbase) Precursor (similar to)	17.7865	3.14648	0.695911	25.5586
gene06990	Inactive hydroxysteroid dehydrogenase-like protein 1 (probable)	17.773	3.51823	0.758528	23.4309
gene28302	hypothetical protein	17.754	8.24862	4.28594	4.14237
gene11818	Tyrosine-protein kinase receptor Tie-1 Precursor (probable)	17.7463	9.22411	5.22116	3.39891
gene14970	UPF0261 protein SACE_5696 (probable)	17.7354	6.6919	6.75869	2.62409
gene28704	Transcription factor bHLH149 (bHLH 149) (probable)	17.7302	4.5701	0.453613	39.0867
gene13277	Agamous-like MADS-box protein AGL15 (probable)	17.6825	9.46609	4.01346	4.40579
gene18836	hypothetical protein	17.673	5.46358	2.20711	8.00728
gene22831	Thioredoxin domain-containing protein 9 homolog (similar to)	17.6614	10.068	8.74007	2.02074
gene03357	Cytochrome P450 716B1 (probable)	17.633	18.1049	8.71451	2.02341
gene25473	Transmembrane protein 214 (probable)	17.6305	6.05497	1.56776	11.2457
gene00842	ADP-ribosylation factor GTPase-activating protein AGD4 (ARF GAP AGD4) (putative)	17.6146	13.0107	7.05238	2.49768
gene25582	Late embryogenesis abundant protein Lea5 (probable)	17.6074	5.14136	3.85514	4.56725
gene29930	Cyclin-dependent kinase inhibitor 5 (probable)	17.6016	11.6781	8.31729	2.11627
gene06559	Werner syndrome ATP-dependent helicase (probable)	17.5924	8.99182	6.28668	2.79836
gene13099	Disease resistance protein At4g27190 (probable)	17.5623	5.45704	6.08993	2.88383
gene06503	Actin-related protein 2/3 complex subunit 4 (p20-ARC) (similar to)	17.5465	10.7434	7.23654	2.42471
gene29822	50S ribosomal protein L34 chloroplastic Precursor (probable)	17.5359	9.45658	5.47405	3.20346
gene25281	3-ketoacyl-CoA synthase 4 (KCS-4) (putative)	17.5261	7.84135	3.58253	4.89208
gene29747	Midnolin (probable)	17.5238	4.82703	1.26117	13.8948
gene24063	Nodulation protein H (similar to)	17.5213	7.19746	3.24334	5.40224
gene21968	Peptide methionine sulfoxide reductase (probable)	17.4958	10.4942	5.27424	3.31722
gene02593	Transmembrane protein 201 (probable)	17.4882	4.44243	4.12232	4.24231
gene12351	hypothetical protein	17.4581	10.263	2.84441	6.13769
gene02604	U-box domain-containing protein 30 (putative)	17.4452	7.11207	4.03043	4.32837
gene25319	Cell division protein zipA homolog (probable)	17.4376	11.7614	7.27002	2.39857
gene08578	Prolyl 4-hydroxylase subunit alpha-1 Precursor (probable)	17.4297	12.7121	8.64138	2.017
gene01351	Actin-related protein 2 (similar to)	17.4222	12.0991	7.72414	2.25555
gene24348	AT-rich interactive domain-containing protein 5A (MRF-1) (probable)	17.3809	8.78433	3.59754	4.83133
gene18012	Digeranylgeranylglyceryl phosphate synthase (DGGGP synthase) (probable)	17.3649	10.6692	4.65588	3.72967
gene30224	UPF0481 protein At3g47200 (probable)	17.323	10.2228	5.35386	3.23561
gene16081	23-bisphosphoglycerate-independent phosphoglycerate mutase 1 (Phosphoglyceromutase 1) (probable)	17.3025	10.0267	5.37583	3.21857
gene17413	CD2-associated protein (probable)	17.2726	14.2675	6.93603	2.49027
gene23829	Histone H2B.1 sperm (probable)	17.2709	3.86196	0.695141	24.8452
gene02361	Peroxisomal (S)-2-hydroxy-acid oxidase (GOX) (putative)	17.2664	4.65856	1.73431	9.95576
gene05625	RNA-binding protein 33 (probable)	17.2349	7.82934	1.97763	8.71491
gene14761	Epoxide hydrolase 3 (probable)	17.2237	2.93101	1.88169	9.15333
gene23406	hypothetical protein	17.2165	5.66731	3.94023	4.36941
gene08797	Branched-chain-amino-acid aminotransferase-like protein 3 chloroplastic Precursor (similar to)	17.2134	7.91554	4.29734	4.0056
gene28374	Auxin-induced protein 5NG4 (probable)	17.2018	2.90956	4.46572	3.85198
gene17265	hypothetical protein	17.2007	9.28145	7.05655	2.43755
gene26596	Protein kinase APK1A chloroplastic Precursor (similar to)	17.1484	6.50348	5.74002	2.98753
gene05624	hypothetical protein	17.1164	9.28788	1.50642	11.3623
gene22358	Cytokinin dehydrogenase 7 (CKO7) (probable)	17.0895	8.72388	0.724871	23.5759
gene08970	Alcohol dehydrogenase-like 6 (similar to)	17.0536	23.0994	6.13428	2.78005
gene09620	Cytokinin-O-glucosyltransferase 2 (AtZOG2) (probable)	17.0498	8.15579	2.90705	5.865
gene27738	hypothetical protein	17.0201	5.3386	1.3624	12.4927
gene26333	Ribulose bisphosphate carboxylase/oxygenase activase chloroplastic (RuBisCO activase) Precursor (putative)	16.988	0.67391	0.248596	68.3356
gene30370	Transcription factor TCP2 (similar to)	16.9818	9.76306	4.91934	3.45204
gene32022	Common plant regulatory factor 1 (CPRF-1) (probable)	16.9743	10.846	7.16346	2.36956
gene01037	Transcription factor E4F1 (probable)	16.964	11.9449	6.52958	2.59803
gene16819	Thioredoxin F-type 2 chloroplastic (Trx-F2) Precursor (similar to)	16.9334	9.93679	6.29547	2.68977
gene24163	Naphthalene 12-dioxygenase system ferredoxin subunit (probable)	16.9227	7.88732	3.08968	5.47718
gene10031	Deacetoxyvindoline 4-hydroxylase (similar to)	16.9151	10.3897	7.28024	2.32342
gene04817	Beta-galactosidase 8 (Lactase 8) Precursor (putative)	16.885	8.45	3.37309	5.0058
gene11807	Argininosuccinate synthase chloroplastic Precursor (putative)	16.8625	11.401	6.34365	2.65818
gene13972	Protein-tyrosine phosphatase-like member B (probable)	16.8607	3.61724	2.73852	6.15689
gene11090	Ethylene receptor (similar to)	16.8551	10.1262	4.55391	3.70125
gene05709	Vacuolar cation/proton exchanger 2 (similar to)	16.8426	10.4926	5.32322	3.16399
gene14467	Phospholipid:diacylglycerol acyltransferase (PDAT) (probable)	16.8373	2.125	0.296207	56.843
gene25369	Pre-mRNA polyadenylation factor fip1 (probable)	16.809	6.16515	2.58243	6.50897
gene07992	50S ribosomal protein L4 chloroplastic Precursor (similar to)	16.7841	9.16744	4.42822	3.79026
gene22211	E3 ubiquitin-protein ligase SINAT5 (similar to)	16.7776	10.7438	7.56336	2.21827
gene27980	31 kDa ribonucleoprotein chloroplastic Precursor (similar to)	16.762	6.84782	2.97446	5.63529
gene16735	Sorbitol dehydrogenase (probable)	16.7518	6.53213	5.28305	3.17086
gene17122	mTERF domain-containing protein 1 mitochondrial Precursor (probable)	16.7318	11.7031	7.77762	2.15128
gene10539	B3 domain-containing transcription factor LEC2 (similar to)	16.6638	2.40911	0.388448	42.8985
gene19886	hypothetical protein	16.6482	10.5348	7.14497	2.33006
gene07280	Coiled-coil domain-containing protein 41 (probable)	16.6381	10.5057	5.20682	3.19544
gene23864	Protein SRG1 (AtSRG1) (probable)	16.6101	12.2887	7.61409	2.1815
gene07836	Microtubule-actin cross-linking factor 1 isoform 4 (probable)	16.5721	9.40864	4.05561	4.0862
gene09915	E3 ubiquitin-protein ligase RNF8 (probable)	16.5641	8.48258	6.55055	2.52865
gene06248	Dynamin-related protein 1C (putative)	16.5581	10.1004	7.06236	2.34456
gene19454	Blue copper protein Precursor (probable)	16.5547	6.92891	3.61963	4.57358
gene15416	hypothetical protein	16.5501	5.30212	3.60847	4.58646
gene22843	Alpha-L-fucosidase 2 Precursor (similar to)	16.5445	11.6779	7.82175	2.1152
gene10484	Two-component response regulator-like APRR2 (probable)	16.5267	4.52697	3.61212	4.57533
gene21318	Uroporphyrinogen decarboxylase chloroplastic (URO-D) Precursor (putative)	16.5266	19.5421	7.56946	2.18332
gene28250	ABSCISIC ACID-INSENSITIVE 5-like protein 7 (ABRE-binding factor 4) (probable)	16.5032	9.68131	6.53323	2.52605
gene29402	Oxygen-evolving enhancer protein 1 chloroplastic (OEE1) Precursor (putative)	16.465	1.20517	0.263974	62.3737
gene12917	Auxin response factor 19 (similar to)	16.4491	8.10418	4.25761	3.86347
gene10083	DNA mismatch repair protein mutL (probable)	16.4455	11.383	7.81468	2.10443
gene25849	Putative ionic transporter y4hA (probable)	16.4229	6.19297	3.59816	4.56426
gene28196	hypothetical protein	16.4146	9.65649	5.1603	3.18094
gene30712	U-box domain-containing protein 4 (probable)	16.4014	7.40229	7.67535	2.13689
gene03122	50S ribosomal protein L3-1 chloroplastic Precursor (similar to)	16.389	14.5592	6.96918	2.35164
gene19833	Acyl carrier protein mitochondrial (ACP) Precursor (probable)	16.384	9.13885	2.90258	5.64464
gene28781	Oxygen-evolving enhancer protein 2 chloroplastic (OEE2) Precursor (putative)	16.3545	1.48676	0.43807	37.333
gene26926	Formin-like protein 18 Precursor (probable)	16.3469	4.48245	2.03208	8.04441
gene00551	ER-derived vesicles protein ERV14 (probable)	16.3257	9.58039	7.5624	2.1588
gene05137	Seed maturation protein PM36 (putative)	16.299	7.02943	4.89446	3.3301
gene09295	Heterogeneous nuclear ribonucleoprotein G N-terminally processed (probable)	16.2759	13.3521	7.03403	2.31387
gene04207	DUF246 domain-containing protein At1g04910 (probable)	16.2715	7.65815	2.62608	6.19612
gene26538	GATA transcription factor 27 (similar to)	16.2688	12.6675	6.93611	2.34552
gene20357	hypothetical protein	16.2688	11.704	6.55468	2.48201
gene00234	hypothetical protein	16.2641	8.45577	3.65994	4.4438
gene19439	Glyoxylate reductase (probable)	16.1803	8.56887	4.03919	4.00583
gene00207	DNA replication licensing factor mcm2 (xMCM2) (probable)	16.1733	13.2726	7.60606	2.12637
gene13735	hypothetical protein	16.1444	13.3188	5.97766	2.70078
gene18530	F-box protein At4g12560 (probable)	16.142	13.0549	7.21485	2.23733
gene12734	Acyl-CoA-binding protein (ACBP) (similar to)	16.0924	7.92747	3.79348	4.24212
gene25521	Protein PLASTID MOVEMENT IMPAIRED 2 (probable)	16.0616	2.85557	4.88392	3.28866
gene03985	Peptidyl-prolyl cis-trans isomerase-like 3 (PPIase) (probable)	16.0458	8.60813	6.40908	2.5036
gene12316	hypothetical protein	16.0107	9.3161	3.33533	4.80035
gene08574	RING-H2 finger protein ATL5J (similar to)	16.0062	10.4875	4.98446	3.21122
gene21361	Glycerol-3-phosphate dehydrogenase [NAD(P)+] (probable)	16.005	20.2348	7.28665	2.19648
gene23529	Zinc transporter 11 Precursor (similar to)	15.9899	8.57713	4.59859	3.47714
gene13792	Macrophage migration inhibitory factor homolog (MIF) (probable)	15.9849	13.3966	7.83749	2.03954
gene21536	Chromatin assembly factor 1 subunit A (CAF-1 subunit A) (probable)	15.9766	11.5735	5.96805	2.67702
gene03835	Anthocyanin 5-aromatic acyltransferase (5AT) (probable)	15.9753	0.963696	0.221902	71.9927
gene08494	Putative cation exchanger C3A12.06c (similar to)	15.9492	5.44902	2.08441	7.65166
gene32514	Cytochrome P450 86A2 (putative)	15.9269	8.93862	0.911204	17.4789
gene30968	EG45-like domain containing protein (PNP) Precursor (probable)	15.9047	2.92597	0.865764	18.3707
gene20125	Cytokinin-N-glucosyltransferase 2 (probable)	15.8667	7.79209	7.00848	2.26393
gene27999	Zinc finger protein CONSTANS-LIKE 7 (probable)	15.8612	11.892	5.16949	3.06823
gene28246	Thioredoxin M-type 3 chloroplastic (Trx-M3) Precursor (similar to)	15.8218	9.08129	6.38787	2.47686
gene09150	Mortality factor 4-like protein 1 (probable)	15.8137	11.037	5.48364	2.88379
gene23620	RING-H2 finger protein ATL4E (probable)	15.7876	5.23775	1.86554	8.46276
gene17328	Alpha-13-mannosyl-glycoprotein 2-beta-N-acetylglucosaminyltransferase (GlcNAcT-I) (putative)	15.7858	17.2426	7.439	2.12204
gene32062	Hydroquinone glucosyltransferase (similar to)	15.7816	6.11472	5.75612	2.7417
gene14264	hypothetical protein	15.7807	8.03274	3.57539	4.41371
gene14242	Thioredoxin (Trx) (probable)	15.7728	13.4648	7.74749	2.03586
gene32177	Serine/threonine-protein kinase HT1 (similar to)	15.7401	5.56637	3.84802	4.09044
gene08828	Aquaporin TIP4-1 (AtTIP4) (putative)	15.7388	2.95884	0.846747	18.5874
gene17041	Threonyl-tRNA synthetase mitochondrial (ThrRS) Precursor (similar to)	15.6984	11.9694	6.58857	2.38268
gene33550	Flavoprotein wrbA (probable)	15.6789	4.15679	5.19657	3.01716
gene31916	Probable N-acetyl-gamma-glutamyl-phosphate reductase chloroplastic (AGPR) Precursor (similar to)	15.6693	10.7436	7.47106	2.09733
gene25407	Mitogen-activated protein kinase homolog NTF6 (similar to)	15.617	12.0985	6.33339	2.46582
gene01068	Transcription factor bHLH113 (bHLH 113) (similar to)	15.5817	7.03703	4.05924	3.83859
gene14826	Magnesium-chelatase subunit chlD (Mg-chelatase subunit D) (similar to)	15.5653	13.5391	6.18905	2.51498
gene10328	Allene oxide cyclase 4 chloroplastic Precursor (similar to)	15.5636	3.85856	1.50049	10.3724
gene25815	Methylthioribose-1-phosphate isomerase (probable)	15.551	11.314	5.33581	2.91446
gene26133	Fibrinogen- and Ig-binding protein Precursor (probable)	15.5483	9.72714	4.93704	3.14931
gene16185	Photosystem I reaction center subunit N chloroplastic (PSI-N) Precursor (putative)	15.5454	1.03273	1.22176	12.7238
gene03608	Protein regulator of cytokinesis 1 (probable)	15.5409	12.1153	3.06302	5.07372
gene02313	Pentatricopeptide repeat-containing protein At3g62470 mitochondrial Precursor (similar to)	15.5322	11.0179	5.91172	2.62736
gene05168	Nucleolar phosphoprotein p130 (Nopp140) (probable)	15.5306	11.3931	6.91702	2.24528
gene14306	Centromere-associated protein E (CENP-E) (probable)	15.5264	14.7572	3.86472	4.01745
gene19013	Probable WRKY transcription factor 43 (similar to)	15.5243	1.73969	0.163505	94.9469
gene19135	FAS-associated factor 2 (probable)	15.5109	10.5029	4.42108	3.50839
gene20692	Methyl-CpG-binding domain protein 4 (probable)	15.5058	9.57984	7.12534	2.17615
gene12727	Cadherin-like protein 28 Precursor (probable)	15.4731	2.76599	0.998835	15.4911
gene15771	Lipase Precursor (probable)	15.4639	6.64443	1.28341	12.0491
gene14102	Fasciclin-like arabinogalactan protein 4 Precursor (similar to)	15.4548	5.33611	1.1594	13.33
gene06189	Uncharacterized protein At1g14870 (similar to)	15.4313	1.14499	1.74005	8.86831
gene24518	hypothetical protein	15.4255	8.22103	6.38942	2.41423
gene08129	Methyl-accepting chemotaxis protein 1 (probable)	15.3987	4.22179	2.95796	5.20587
gene24371	Pyridoxine kinase (probable)	15.3923	8.76537	4.95851	3.10422
gene07885	RING finger protein 141 (probable)	15.3783	14.6082	7.00921	2.19402
gene06200	HMG-Y-related protein A (similar to)	15.3577	5.62629	2.51736	6.10074
gene29124	DNA polymerase III subunit gamma/tau (probable)	15.3451	9.50097	5.74552	2.67078
gene05407	Mucin-5AC (TBM) Precursor (probable)	15.3351	7.78584	5.36224	2.85984
gene01850	E3 ubiquitin-protein ligase MARCH3 (MARCH-III) (probable)	15.3291	9.8868	6.05565	2.53137
gene03028	Secologanin synthase (SLS) (probable)	15.317	11.6799	2.41045	6.35441
gene05525	Beta-amyrin synthase (AtBAS) (putative)	15.3126	5.52865	0.475983	32.1704
gene02041	Glycerate dehydrogenase (GDH) (putative)	15.3014	4.99785	1.16783	13.1024
gene23466	Armadillo repeat-containing kinesin-like protein 1 (putative)	15.3003	9.00027	2.93228	5.21788
gene22890	Pentatricopeptide repeat-containing protein At3g06430 chloroplastic Precursor (similar to)	15.295	13.3347	6.95757	2.19833
gene23932	Disease resistance response protein 206 (probable)	15.2936	3.52749	3.58285	4.26856
gene22355	Reticulocyte-binding protein 2 Precursor (probable)	15.2863	6.1559	3.62024	4.22246
gene32228	Nitrate/chlorate transporter (putative)	15.2718	4.58249	2.13966	7.1375
gene25940	NADH-ubiquinone oxidoreductase chain 5 (probable)	15.2613	9.45563	5.15042	2.96311
gene30129	Glucomannan 4-beta-mannosyltransferase 9 (AtCslA9) (putative)	15.2276	2.21555	0.285828	53.2755
gene18104	Myb-like protein G (probable)	15.1741	8.78541	6.03435	2.51461
gene00843	ATP-dependent Clp protease adapter protein clpS (probable)	15.1708	9.23418	5.26942	2.87903
gene32413	1-phosphatidylinositol-45-bisphosphate phosphodiesterase (PLC) (similar to)	15.1685	7.25085	5.78054	2.62407
gene02661	UPF0587 protein C1orf123 (probable)	15.1562	5.00168	3.95162	3.83544
gene11762	Cyclase Precursor (putative)	15.1073	13.4567	7.16084	2.10971
gene07330	Putative oxidoreductase GLYR1 (probable)	15.0774	11.5245	5.80443	2.59756
gene28063	Probable inactive receptor kinase At5g58300 Precursor (putative)	15.0626	5.83581	1.67276	9.00466
gene19322	Beta-amylase (similar to)	15.0527	5.56551	2.41571	6.23116
gene04470	Involucrin (probable)	15.0313	6.03229	2.41046	6.23588
gene23972	Activating transcription factor 7-interacting protein 1 (mAM) (probable)	15.0279	9.36951	6.54574	2.29584
gene11247	Amino acid permease 3 (putative)	15.0181	6.43201	3.35978	4.46996
gene03746	3-ketoacyl-CoA synthase 6 (KCS-6) (putative)	15.0045	5.74592	2.85987	5.24657
gene21844	Phosphatase IMPL2 chloroplastic Precursor (similar to)	14.9818	7.65489	5.82368	2.57256
gene30742	Hybrid signal transduction histidine kinase J (probable)	14.9545	10.6099	3.89457	3.83984
gene14112	Actin-1 (similar to)	14.9147	8.29469	5.04987	2.95348
gene21022	Ankyrin-3 (ANK-3) (probable)	14.9038	11.1165	5.2952	2.81459
gene25569	Pre-mRNA-splicing factor CWC22 homolog (probable)	14.9012	9.47104	5.0807	2.9329
gene26851	Retinol dehydrogenase 11 (RalR1) (probable)	14.8804	10.0818	6.26474	2.37526
gene19819	Girdin (APE) (probable)	14.8676	1.34061	0.282393	52.6485
gene33409	Random slug protein 5 (probable)	14.8573	6.24207	1.61803	9.18234
gene14986	Aspartic proteinase nepenthesin-2 Precursor (probable)	14.855	1.90966	0.291188	51.0152
gene25703	Stem 28 kDa glycoprotein Precursor (similar to)	14.8375	7.05095	7.30136	2.03215
gene34124	Putative disease resistance RPP13-like protein 1 (probable)	14.8335	6.11253	3.46094	4.28597
gene00678	Glycerol-3-phosphate transporter (G-3-P transporter) (probable)	14.8325	3.22855	0.706769	20.9863
gene00204	Probable 3-beta-hydroxysteroid-Delta(8)Delta(7)-isomerase (D8-D7 sterol isomerase) (similar to)	14.8234	7.66059	1.28352	11.549
gene00446	Beta-glucosidase 30 (AtBGLU30) Precursor (probable)	14.8217	8.58805	6.93269	2.13794
gene08586	Thioredoxin H-type 4 (Trx-H-4) (probable)	14.7689	2.22414	0.869505	16.9854
gene10567	Nucleoporin nup60 (probable)	14.7416	6.33796	4.52899	3.25495
gene20986	Omega-3 fatty acid desaturase chloroplastic Precursor (putative)	14.7411	2.89309	2.52206	5.84485
gene29826	Translocase of chloroplast 159 chloroplastic (AtToc159) (probable)	14.7337	8.35295	5.55022	2.65462
gene13482	Early nodulin-20 (N-20) Precursor (probable)	14.7329	3.93212	4.50635	3.26937
gene11188	Uncharacterized protein At1g77540 (similar to)	14.7127	6.32902	5.38967	2.7298
gene02954	Chromatin assembly factor 1 subunit A-A (CAF-1 subunit A) (probable)	14.7108	10.7363	6.95739	2.11442
gene07980	Peptide transporter PTR1 (putative)	14.7094	6.47444	4.64849	3.16435
gene03419	Proline synthetase co-transcribed bacterial homolog protein (similar to)	14.7047	8.54988	5.82205	2.5257
gene32401	UPF0272 protein Desal_0487 (similar to)	14.6862	12.1588	4.33668	3.3865
gene32033	Probable UDP-sugar transporter protein SLC35A4	14.6855	6.30153	4.37884	3.35375
gene16813	5-amino-6-(5-phosphoribosylamino)uracil reductase (probable)	14.6811	9.95237	5.49221	2.67307
gene20301	Imidazoleglycerol-phosphate dehydratase (IGPD) (probable)	14.6808	11.5262	6.44294	2.27859
gene20877	17.8 kDa class I heat shock protein (putative)	14.6741	2.76734	1.3281	11.049
gene23053	Serine/threonine-protein kinase PBS1 (probable)	14.6736	5.48277	1.48618	9.87336
gene23618	Cytochrome P450 77A3 (putative)	14.6631	4.45155	1.11898	13.1039
gene05754	Adenylyl-sulfate kinase chloroplastic (APS kinase) Precursor (similar to)	14.6354	9.65355	5.70659	2.56464
gene28017	Polar tube protein 1 (Major PTP) Precursor (probable)	14.6174	10.691	5.60691	2.60704
gene16354	Tether containing UBX domain for GLUT4 (probable)	14.616	6.9729	3.72768	3.92094
gene19274	Cysteine synthase chloroplastic/chromoplastic (CS-B) Precursor (similar to)	14.6154	10.5497	3.32751	4.3923
gene13623	50S ribosomal protein L17 chloroplastic Precursor (similar to)	14.6114	9.89443	6.2431	2.34041
gene12701	F-box/kelch-repeat protein At3g23880 (probable)	14.6076	8.99606	7.1583	2.04066
gene04900	Mucin-2 (MUC-2) Precursor (probable)	14.6	12.3373	6.07114	2.40481
gene17099	tRNA (mo5U34)-methyltransferase (probable)	14.5907	15.0045	7.28048	2.00408
gene00804	Porphobilinogen deaminase chloroplastic (PBG) Precursor (putative)	14.5865	11.821	6.72431	2.16922
gene15332	1-phosphatidylinositol-45-bisphosphate phosphodiesterase delta-4 (Phospholipase C-delta-4) (probable)	14.5559	8.19165	3.28337	4.43322
gene12086	Putative laccase-9 Precursor (probable)	14.5526	5.57326	3.27139	4.44846
gene10322	Probable RNA-directed RNA polymerase	14.5129	4.51496	1.81375	8.00161
gene11055	L-ascorbate oxidase (Ascorbase) Precursor (similar to)	14.4994	2.00747	0.583308	24.8572
gene34042	Disease resistance response protein 206 (probable)	14.4958	3.37715	3.65497	3.96604
gene10423	Putative apospory-associated protein C (probable)	14.484	5.01352	2.14343	6.75742
gene29734	Receptor-like protein kinase At3g21340 Precursor (probable)	14.4838	5.65436	1.48174	9.77491
gene17351	Uncharacterized protein At2g17340 (similar to)	14.4829	11.2576	5.18199	2.79486
gene25767	Aquaporin TIP2-1 (AtTIP2) (putative)	14.4505	1.01238	0.729864	19.7989
gene29510	Probable calcium-binding protein CML41 (similar to)	14.4225	1.34834	1.32891	10.8529
gene08756	Exostosin-like 3 (probable)	14.4204	11.0164	5.48365	2.62971
gene01673	67-dimethyl-8-ribityllumazine synthase chloroplastic (DMRL synthase) Precursor (similar to)	14.3929	10.9651	6.91164	2.08242
gene01871	ATP synthase subunit O mitochondrial (OSCP) Precursor (probable)	14.366	8.30997	6.40406	2.24326
gene02330	Beta-hexosaminidase Precursor (probable)	14.3653	8.57018	4.29891	3.34162
gene04630	Putative F-box protein At5g55150 (probable)	14.3464	7.12053	5.3605	2.67631
gene13734	Glycerol-3-phosphate acyltransferase chloroplastic (GPAT) Precursor (similar to)	14.29	10.8673	6.52035	2.1916
gene12527	CAS1 domain-containing protein 1 Precursor (probable)	14.2847	7.0417	6.218	2.29732
gene27534	conserved hypothetical protein	14.2649	4.36084	2.28969	6.23006
gene28028	Poly(ADP-ribose) glycohydrolase 1 (putative)	14.2592	8.07328	6.03676	2.36206
gene20956	hypothetical protein	14.243	11.6529	6.92143	2.05781
gene18380	RING-H2 finger protein ATL2J (probable)	14.2321	5.33582	6.0389	2.35674
gene16823	Ycf60-like protein (probable)	14.2262	3.71667	5.85549	2.42955
gene09195	Kinetochore protein nuf2 (probable)	14.2022	9.75759	5.63516	2.52028
gene12641	Serine/threonine-protein kinase PBS1 (probable)	14.2019	6.97896	3.5584	3.99109
gene27214	Serine/arginine repetitive matrix protein 2 (Ser/Arg-related nuclear matrix protein) (probable)	14.2016	8.95803	2.21741	6.40462
gene15143	hypothetical protein	14.1991	9.33568	6.03191	2.35399
gene18637	Protein IQ-DOMAIN 1 (probable)	14.1565	8.09718	4.37636	3.23476
gene05784	Galactomannan galactosyltransferase 1 (similar to)	14.1479	7.99416	2.5072	5.6429
gene03216	Ankyrin repeat-containing protein At3g12360 (probable)	14.1468	6.01513	3.0776	4.59671
gene15356	Chaperone surA (PPIase surA) Precursor (probable)	14.1302	7.39321	6.77392	2.08597
gene10759	Type I inositol-145-trisphosphate 5-phosphatase 2 (At5PTase2) (putative)	14.1297	13.7837	3.30778	4.27165
gene21156	Blue copper protein Precursor (probable)	14.096	1.57057	0.641373	21.9778
gene16781	Protein crooked neck (probable)	14.0876	10.4795	6.46019	2.18068
gene22505	Zinc finger protein MAGPIE (similar to)	14.0646	4.03768	2.77188	5.07403
gene23512	Putative 25-diketo-D-gluconic acid reductase A (25-DKG reductase A) (probable)	14.0628	8.66557	4.45598	3.15594
gene23387	DNA (cytosine-5)-methyltransferase 1 (Dnmt1) (probable)	14.0623	0.746899	0.231491	60.7466
gene03875	NAC domain-containing protein 8 (ANAC008) (similar to)	14.0545	10.7479	6.50394	2.16091
gene15092	Coiled-coil domain-containing protein 109A (probable)	14.0515	3.30443	1.38445	10.1495
gene32140	Cell division protease ftsH homolog (probable)	14.0515	7.72697	5.2488	2.67709
gene19437	Gibberellin 20 oxidase 1 (AtGA20ox) (putative)	14.0423	1.51209	0.154808	90.7074
gene29685	Probable LRR receptor-like serine/threonine-protein kinase At2g24230 Precursor	14.0368	9.51486	3.70592	3.78768
gene29493	CWF19-like protein 2 (probable)	14.0344	8.9381	3.36861	4.16624
gene14961	Probable mitochondrial chaperone bcs1	14.0327	6.13162	4.49181	3.12406
gene04212	F-box protein At5g07610 (probable)	14.0153	9.32669	3.64228	3.84794
gene20824	F-box/kelch-repeat protein At3g06240 (probable)	13.9883	5.59865	6.60202	2.11879
gene17651	hypothetical protein	13.9797	4.15732	0.959409	14.5712
gene05490	Cathepsin O Precursor (probable)	13.9681	9.44958	4.03055	3.46555
gene24290	Putative laccase-9 Precursor (probable)	13.9667	5.1684	5.10161	2.7377
gene12667	Heat shock factor protein HSF30 (HSTF 30) (probable)	13.9643	3.72404	2.41302	5.78705
gene07453	Glucose-6-phosphate/phosphate translocator 1 chloroplastic Precursor (probable)	13.9538	6.96294	2.99143	4.66459
gene06580	Protein jagunal homolog 1 (probable)	13.9447	7.37143	4.19941	3.32062
gene21441	Ethanolamine kinase (probable)	13.9428	7.08873	4.6993	2.96701
gene30544	UDP-N-acetylglucosamine transferase subunit ALG14 homolog (probable)	13.925	9.79399	5.26544	2.6446
gene15925	hypothetical protein	13.9191	8.4122	4.91082	2.83438
gene11879	Exostosin-1 (probable)	13.9165	5.70579	1.69158	8.22695
gene22384	Pistil-specific extensin-like protein (PELP) Precursor (probable)	13.8999	3.9042	0.432064	32.1708
gene14993	Monogalactosyldiacylglycerol synthase chloroplastic (CsMGD1) Precursor (putative)	13.8975	11.1523	6.48411	2.14332
gene04525	Anthocyanin 3'-O-beta-glucosyltransferase (3'GT) (probable)	13.885	3.14159	3.30069	4.20671
gene22273	Probably inactive leucine-rich repeat receptor-like protein kinase At3g28040 Precursor (putative)	13.8805	2.38602	0.339757	40.8542
gene31278	Protochlorophyllide reductase chloroplastic (PCR) Precursor (putative)	13.8739	4.98954	1.26655	10.9541
gene22816	Probable receptor-like protein kinase At2g42960 (putative)	13.8669	8.58317	2.52326	5.49561
gene16233	Chitinase-like protein PB1E7.04c Precursor (probable)	13.844	12.1064	6.50453	2.12837
gene08522	Disks large homolog 5 (probable)	13.8396	2.99551	1.40732	9.83397
gene29006	1-deoxy-D-xylulose 5-phosphate reductoisomerase chloroplastic (1-deoxyxylulose-5-phosphate reductoisomerase) Precursor (similar to)	13.8322	9.18603	5.71497	2.42035
gene34044	Disease resistance response protein 206 (probable)	13.83	2.11698	3.28017	4.21623
gene14139	Osmotin-like protein Precursor (similar to)	13.8232	2.12094	0.590835	23.396
gene23404	Probable inactive purple acid phosphatase 29 Precursor (similar to)	13.8166	2.00954	0.747248	18.4899
gene29209	KH domain-containing protein At1g09660 (similar to)	13.8109	9.05613	4.16328	3.31732
gene24598	Multiple exostoses homolog 1 (probable)	13.8049	4.55023	4.53217	3.04598
gene17190	Expansin-like A2 (AtEXLA2) Precursor (putative)	13.8048	4.40877	1.78164	7.74836
gene05204	Probable xyloglucan endotransglucosylase/hydrolase protein 23 (At-XTH23) Precursor (putative)	13.7833	5.87852	4.70329	2.93057
gene30612	Chaperone protein dnaK (probable)	13.7794	4.8605	2.11062	6.52859
gene17412	GTP cyclohydrolase 1 (GTP-CH-I) (probable)	13.7786	8.45477	6.69723	2.05736
gene30398	hypothetical protein	13.7653	3.37281	1.77197	7.76838
gene11036	Glucoamylase GLA1 Precursor (probable)	13.7592	12.7362	5.4929	2.50491
gene03729	Monoglyceride lipase (MGL) (probable)	13.7543	6.09447	4.10228	3.35284
gene20018	14 kDa zinc-binding protein (PKCI) (similar to)	13.7521	11.6322	6.61192	2.0799
gene02378	Forkhead box protein M1 (probable)	13.7514	7.12296	6.76775	2.03191
gene02509	B3 domain-containing protein REM10 (probable)	13.7366	4.68457	1.51916	9.04222
gene19065	Transcription factor MYB39 (AtMYB39) (similar to)	13.7288	7.78336	3.79995	3.6129
gene07032	Phosphatidylserine decarboxylase beta chain (probable)	13.7286	5.72593	2.19709	6.24854
gene13399	Cytochrome P450 704C1 (probable)	13.7255	15.4352	0.97412	14.0901
gene19731	Aspartic proteinase nepenthesin-1 Precursor (probable)	13.7214	2.24815	1.69988	8.07197
gene00797	Probable RNA helicase SDE3	13.7176	7.34209	1.98888	6.89715
gene01893	2-hydroxymuconic semialdehyde hydrolase (HMSH) (probable)	13.6939	5.77174	2.01651	6.79089
gene32595	Auxin-responsive protein IAA7 (similar to)	13.689	0.313583	0.166459	82.2364
gene07871	Anthranilate synthase component I-2 chloroplastic Precursor (similar to)	13.6846	9.85694	5.18812	2.63767
gene23446	Reticulon-like protein B8 (AtRTNLB8) (probable)	13.6782	3.96231	1.28675	10.6301
gene26798	Beta-glucosidase 17 (AtBGLU17) Precursor (similar to)	13.6421	5.17782	4.94889	2.7566
gene29465	Lipopolysaccharide core biosynthesis mannosyltransferase lpcC (probable)	13.6129	4.10459	1.17788	11.5572
gene01931	Tropinone reductase homolog At1g07440 (similar to)	13.5975	1.57213	0.804257	16.9069
gene09113	Remorin (probable)	13.5869	5.55576	1.87057	7.26347
gene27587	Photosystem II 22 kDa protein chloroplastic Precursor (probable)	13.5772	4.26748	2.46533	5.50727
gene16401	Putative leucine-rich repeat-containing protein DDB_G0290503 (probable)	13.5382	8.36472	3.3393	4.05421
gene18763	ATCHX6B/CHX6B (CATION/H+ EXCHANGER 6B); monovalent cation:proton antiporter (probable)	13.5106	10.2542	6.2839	2.15003
gene11123	Auxin transporter-like protein 3 (putative)	13.5085	1.39053	4.47222	3.02053
gene24138	Alcohol dehydrogenase 4 mitochondrial Precursor (probable)	13.5037	10.9907	5.93663	2.27464
gene20701	Probable elongator complex protein 4 (ELP4)	13.5029	4.6024	3.79757	3.55567
gene11129	Protein TRANSPARENT TESTA 12 (putative)	13.4934	20.7185	2.42307	5.56871
gene17583	Cell division control protein 45 homolog (probable)	13.4647	8.18063	5.95191	2.26224
gene18392	Putative alpha-12-glucosyltransferase ALG10-B (Alpha-2-glucosyltransferase ALG10-B) (probable)	13.451	9.73659	5.15713	2.60823
gene16097	Chlorophyll a-b binding protein CP24 10A chloroplastic (CAB-10A) Precursor (putative)	13.4172	2.05254	0.871075	15.403
gene21761	conserved hypothetical protein	13.3861	7.70761	4.94315	2.708
gene13819	UPF0706 protein At5g01750 (similar to)	13.3837	3.565	0.517076	25.8834
gene02015	Peroxidase 43 (Atperox P43) Precursor (similar to)	13.381	2.89568	0.390799	34.2401
gene32247	Acid beta-fructofuranosidase 38 kDa subunit Precursor (putative)	13.3806	3.49011	2.82426	4.73772
gene16718	Protein PIR (AtSRA1) (similar to)	13.3435	9.23341	3.19347	4.17837
gene01758	Bet1-like SNARE 1-1 (AtBET11) (similar to)	13.3422	8.72698	4.66722	2.85871
gene24797	Serine/threonine exchanger steT (probable)	13.3375	6.8346	6.01658	2.21679
gene26106	Cytochrome b (probable)	13.3364	8.04903	6.10622	2.18408
gene30156	Zinc finger and SCAN domain-containing protein 29 (probable)	13.3276	9.48944	5.48067	2.43174
gene14429	Xanthoxin dehydrogenase (similar to)	13.2874	3.87414	0.763025	17.4141
gene08231	Transcription factor bHLH3 (bHLH 3) (putative)	13.2862	10.1572	4.45172	2.9845
gene15237	Probable salt tolerance-like protein At1g75540	13.2453	9.59545	5.88901	2.24915
gene30945	ABC transporter G family member 32 (ABC transporter ABCG.32) (similar to)	13.2384	10.3314	0.989223	13.3826
gene11210	hypothetical protein	13.2317	11.0967	5.68134	2.32898
gene15683	Dynamin-like protein C (probable)	13.2313	13.1972	4.44065	2.97959
gene23616	hypothetical protein	13.222	5.6876	4.92141	2.68663
gene26686	Ras-related protein ARA-3 (similar to)	13.2111	6.35759	3.96309	3.33353
gene01333	UPF0494 membrane protein PB2B2.07c (probable)	13.2015	7.06679	2.8079	4.70156
gene10498	Ubiquitin carboxyl-terminal hydrolase 21 (AtUBP21) (similar to)	13.2008	8.17217	2.06026	6.40736
gene08303	Protein BREAST CANCER SUSCEPTIBILITY 1 homolog (AtBRCA1) (probable)	13.1997	7.68686	2.12287	6.21786
gene26215	Histone deacetylase 15 (similar to)	13.1832	10.0466	4.64758	2.83657
gene10413	Chaperone protein dnaJ (similar to)	13.1684	9.01072	6.41984	2.0512
gene09877	Heat shock cognate 70 kDa protein (probable)	13.1489	6.69695	4.96033	2.6508
gene00235	Xylose isomerase (probable)	13.1236	7.09194	3.06733	4.27851
gene08290	Polygalacturonase (PG) Precursor (similar to)	13.1167	8.84823	6.40279	2.04859
gene18510	Dedicator of cytokinesis protein 8 (probable)	13.1	10.611	4.41352	2.96814
gene14332	Pheophorbide a oxygenase chloroplastic (Pheide a oxygenase) Precursor (probable)	13.0784	2.48557	0.753373	17.3598
gene31452	5-amino-6-(5-phosphoribosylamino)uracil reductase (probable)	13.0666	9.40178	4.51533	2.89383
gene19270	Protein TRANSPARENT TESTA 12 (probable)	13.0472	8.53313	5.62618	2.31902
gene01251	3-dehydroquinate synthase (DHQ synthase) (probable)	13.03	6.59551	4.93369	2.64102
gene16859	Putative membrane protein ycf1 (RF1) (probable)	13.0233	6.57527	6.16811	2.1114
gene23163	Methyl-CpG-binding domain protein 6 (probable)	13.0178	5.95428	2.32494	5.5992
gene02287	Protein PROLIFERA (putative)	13.0161	10.1794	4.74586	2.74263
gene23734	S-adenosyl-L-methionine-dependent methyltransferase mraW (probable)	13.01	8.70693	4.51489	2.88157
gene10778	Protein SRG1 (AtSRG1) (probable)	12.9894	10.0642	4.13322	3.14269
gene06105	F-box protein pof7 (probable)	12.9858	9.48178	3.70162	3.50814
gene08917	DUF246 domain-containing protein At1g04910 (probable)	12.9822	6.64721	4.48168	2.89673
gene29328	Thylakoid membrane phosphoprotein 14 kDa chloroplastic Precursor (probable)	12.9792	2.5522	0.248596	52.21
gene11652	Metal-nicotianamine transporter YSL2 (AtYSL2) (probable)	12.9767	4.29835	3.0062	4.31663
gene24004	RING finger protein B (Protein rngB) (probable)	12.964	2.76129	1.01305	12.797
gene14488	Aspartic proteinase-like protein 2 Precursor (probable)	12.9615	9.7542	4.64284	2.79172
gene30698	WD40 repeat-containing protein encoded by RNA antisense to p53 (probable)	12.9614	9.98025	5.88204	2.20356
gene10131	Acyl-coenzyme A thioesterase 9 mitochondrial (Acyl-CoA thioesterase 9) Precursor (probable)	12.9465	6.3089	2.65427	4.8776
gene08475	Auxin-induced protein 5NG4 (putative)	12.9164	9.89082	1.79264	7.20525
gene03996	Protein kinase 2B chloroplastic Precursor (similar to)	12.9006	4.6895	5.34059	2.41557
gene13384	Cytochrome P450 704C1 (probable)	12.8992	2.39745	1.62731	7.92671
gene05378	conserved hypothetical protein	12.852	10.1115	6.28006	2.04648
gene12840	Protein ABIL3 (AtABIL3) (similar to)	12.8479	9.75203	2.37144	5.41774
gene02326	Protein grpE (probable)	12.8363	8.66032	5.82073	2.20528
gene34120	Structural maintenance of chromosomes protein 2-1 (AtSMC2-1) (similar to)	12.8344	8.80351	6.04007	2.12488
gene34114	Putative disease resistance RPP13-like protein 1 (probable)	12.8311	5.50426	4.21746	3.04237
gene03499	Cell division protein ftsZ homolog chloroplastic Precursor (similar to)	12.8148	7.48581	3.04559	4.20765
gene29789	Chaperone protein dnaJ (probable)	12.8037	6.08975	6.10014	2.09891
gene22778	Immediate-early protein (probable)	12.8007	10.7421	5.19114	2.46587
gene04475	Vacuolar membrane-associated protein IML1 (similar to)	12.7961	2.22316	2.20113	5.81346
gene24127	Probable disease resistance protein At5g66900	12.7552	8.81107	6.0999	2.09105
gene21583	Replication-associated recombination protein A (probable)	12.7435	4.99631	4.02496	3.16612
gene15239	Vacuolar proton translocating ATPase 100 kDa subunit (probable)	12.7411	10.4238	3.70193	3.44174
gene21644	N-acetyltransferase 9 (similar to)	12.7407	7.67877	5.49847	2.31713
gene27701	Protein L-Myc-1a (zL-Myc) (probable)	12.7167	10.2016	4.62198	2.75135
gene11959	Tumstatin Precursor (probable)	12.6762	3.0611	2.97442	4.26174
gene32534	DNA-directed RNA polymerase II subunit RPB7 (RNA polymerase II subunit B7) (probable)	12.6158	7.48522	3.49807	3.6065
gene27711	Serine/threonine-protein kinase STE20 (probable)	12.5907	11.8779	6.10449	2.06253
gene15877	4-coumarate--CoA ligase 2 (4CL 2) (putative)	12.5863	1.74645	0.521324	24.143
gene22704	Ataxin-7 (probable)	12.5764	4.09566	2.66202	4.7244
gene25776	UDP-glucose 6-dehydrogenase (UDP-Glc dehydrogenase) (putative)	12.5678	4.33874	3.08791	4.07001
gene20852	UPF0497 membrane protein At3g53850 (similar to)	12.5579	7.93867	5.78634	2.17027
gene01653	Probable fructose-bisphosphate aldolase 2 chloroplastic Precursor (putative)	12.5492	1.26384	0.797351	15.7387
gene20939	Anthranilate synthase component I-1 chloroplastic Precursor (similar to)	12.5305	9.58113	5.64243	2.22077
gene05340	Transmembrane and TPR repeat-containing protein 2 (probable)	12.5156	10.5389	4.08802	3.06152
gene34450	Beta-N-acetylglucosaminyl-glycolipid beta-14-galactosyltransferase (probable)	12.5073	10.4104	5.60195	2.23267
gene00537	Homeobox protein knotted-1-like LET6 (probable)	12.4992	8.0981	5.58813	2.23674
gene02523	F-box-like/WD repeat-containing protein TBL1XR1 (probable)	12.4772	8.53198	5.05832	2.46668
gene34117	Structural maintenance of chromosomes protein 2-1 (AtSMC2-1) (similar to)	12.4285	11.3162	5.18463	2.39717
gene12834	Cytochrome c6 (probable)	12.4193	9.22426	3.42437	3.62674
gene15525	Nuclear transcription factor Y subunit B-3 (AtNF-YB-3) (similar to)	12.4179	5.39565	2.8876	4.30042
gene05175	GATA transcription factor 16 (putative)	12.4154	7.63835	5.89627	2.10563
gene11207	hypothetical protein	12.4148	3.41376	3.15792	3.93133
[truncated: 246 more rows]
