# Supplementary material for: Engineering the anthocyanin regulatory complex of strawberry (Fragaria vesca)
Source: Front Plant Sci. 2014 Nov 19;5:651. doi: 10.3389/fpls.2014.00651 (PMC4237049; doi:10.3389/fpls.2014.00651)
Supplement: Supplementary file 7 [file Table7.XLSX]

## Sheet: table
Supplementary Table 7. Potential binding sites of MYBs and bHLHs in the promoters of FvMYB10, FvMYB1 and FvbHLH33
Promoter	Motif name	Motif sequence	Distance from ATG start code	Frequency in promoter
MYB10 promoter	MYB1AT, MYB recognition site in Arabidopsis	WAACCA	-540, -768	2
MYB1 promoter			-618	1
bHLH33 promoter			-111, -423, -478, -1081	4
MYB10 promoter	MYBCORE, Binding site for ATMYB1 and ATMYB2	CNGTTR	-987, -999	2
MYB1 promoter			-247	1
bHLH33 promoter			-592, -1024	2
MYB10 promoter	MYBPZM, Core of consensus maize P (myb homolog) binding site	CCWACC	not found	0
MYB1 promoter			-109, -439	2
bHLH33 promoter			-615	1
MYB10 promoter	MYBST1, Core motif of MybSt1 (a potato MYB homolog) binding site	GGATA	-90, -121, -455, -846	4
MYB1 promoter			not found	0
bHLH33 promoter			-639, -1089	2
MYB10 promoter	E-box, bHLH recognition site	CANNTG	-282, -392, 439, -871, -884,-922, -974	7
MYB1 promoter			-286, -423, -1095	3
bHLH33 promoter			-101, -419, -671, -1059	4
Promoter sequences of 1100bp was analysed using 'A Database of Plant Cis-acting Regulatory DNA Elements' (PLACE), http://www.dna.affrc.go.jp/PLACE/signalscan.html
